# Supplementary material for: Socioeconomic status, personality, and major mental disorders: a bidirectional Mendelian randomization study
Source: Schizophrenia (Heidelb). 2024 Apr 27;10(1):49. doi: 10.1038/s41537-024-00471-3 (PMC11055884; doi:10.1038/s41537-024-00471-3)
Supplement: Supplementary file 1 — Supplementary Tables [file 41537_2024_471_MOESM1_ESM.xlsx]

## Sheet: Index
Table	Contents
Table 1	GWAS summary-level data of socioeconomic status
Table 2	GWAS summary-level data of the major mental disorders
Table 3	GWAS summary-level data of personality
Table 4	Information of IVs for SES in the forward MR
Table 5	Information of IVs for SES in the reverse MR
Table 6	Selected SNPs in the MVMR association analysis (household income before tax,neuroticism,and MDD)
Table 7	Selected SNPs in the MVMR association analysis (years of schooling,openness,agreeableness,neuroticism,and MDD)
Table 8	The MR analysis results between ses and mental disorders
Table 9	The MR analysis results between ses/mental disorders on personality
Table 10	The MVMR analysis results and sensitivity analysis
Table 11	The mediation analysis results
Table 12	MR-PRESSO test for the results of MR analyses
Table 13	MR-Egger intercept test for the results of MR analyses
Table 14	The Cochran's Q test for the results of MR analyses
Table 15	Leave-one-out test for the results of MR analyses(SES on mental disorders)
Table 16	Leave-one-out test for the results of MR analyses (mental disorders on SES)
Table 17	Leave-one-out test for the results of MR analyses (two step MR)

## Sheet: Table 1
Supplementary Table 1: GWAS Summary-level data of socioeconomic status.
Phenotype	Consortium	Sample_N	Ancestry	Download website
years of education	the SSGA	766345	European	https://gwas.mrcieu.ac.uk/datasets/ieu-a-1239/
household income before tax	the UK Biobank	397751	European	https://gwas.mrcieu.ac.uk/datasets/ukb-b-7408/
Townsend deprivation index	the UK Biobank	462464	European	https://gwas.mrcieu.ac.uk/datasets/ukb-b-10011/
current employment status	the UK Biobank	461242	European	https://gwas.mrcieu.ac.uk/datasets/ukb-b-6740/
age at first birth	the UK Biobank	542901	European	https://gwas.mrcieu.ac.uk/datasets/ebi-a-GCST90000050/
number of children ever born	the Within Family GWAS Consortium	60430	European	https://gwas.mrcieu.ac.uk/datasets/ieu-b-4828/
Note:
The Social Science Genetic Association(SSGA)

## Sheet: Table 2
Supplementary Table 2: GWAS Summary-level data of the major mental disorders.
Psychiatric disorders	Abbreviation	Consortium	Sample_N	Cases_N	Case to Control Ratio	Ancestry	GWAS References	Download website
Bipolar disorder	BD	PGC	51710	20352	0.649021	European	Stahl et al., 20191	https://figshare.com/ndownloader/files/28169307/daner_PGC_BIP32b_mds7a_0416a.gz
Major depressive disorder	MDD	PGC	143265	45591	0.318228	European	Wray et al., 20182	http://www.med.unc.edu/pgc/(To access this data, please contact the MDD Data Access Committee representative ).
Schizophrenia	SCZ	PGC	77096	33640	0.436339	European	Schizophrenia Working Group of the Psychiatric Genomics Consortium., 20143	https://gwas.mrcieu.ac.uk/datasets/ieu-b-42/
Autism spectrum disorder	ASD	PGC	46351	18382	0.396583	European	Grove et al., 20194	https://pgc.unc.edu/for-researchers/download-results/
Attention deficit/hyperactivity disorder	ADHD	PGC	55374	20183	0.364485	European	Demontis et al., 20195	https://pgc.unc.edu/for-researchers/download-results/
References	Number	Citation
	1	Stahl, E. A. et al. Genome-wide association study identifies 30 loci associated with bipolar disorder. Nat Genet 51, 793-803, doi:10.1038/s41588-019-0397-8 (2019).
	2	Wray, N. R. et al. Genome-wide association analyses identify 44 risk variants and refine the genetic architecture of major depression. Nat Genet 50, 668-681, doi:10.1038/s41588-018-0090-3 (2018).
	3	Schizophrenia Working Group of the Psychiatric Genomics Consortium. Biological insights from 108 schizophrenia-associated genetic loci. Nature. 2014 Jul 24;511(7510):421-7. doi: 10.1038/nature13595.
	4	Grove, Jakob et al. “Identification of common genetic risk variants for autism spectrum disorder.” Nature genetics vol. 51,3 (2019): 431-444. doi:10.1038/s41588-019-0344-8
	5	Demontis, Ditte et al. “Discovery of the first genome-wide significant risk loci for attention deficit/hyperactivity disorder.” Nature genetics vol. 51,1 (2019): 63-75. doi:10.1038/s41588-018-0269-7

## Sheet: Table 3
Supplementary Table 3: GWAS Summary-level data of the personality.
Phenotype	Sample_N	Ancestry	GWAS References	Download website
agreeableness	17375	European	de Moor, M H M et al., 20121	https://gwas.mrcieu.ac.uk/datasets/ieu-a-113/
conscientiousness	17375	European	de Moor, M H M et al., 20121	https://gwas.mrcieu.ac.uk/datasets/ieu-a-114/
extraversion	17375	European	de Moor, M H M et al., 20121	https://gwas.mrcieu.ac.uk/datasets/ieu-a-115/
openness	17375	European	de Moor, M H M et al., 20121	https://gwas.mrcieu.ac.uk/datasets/ieu-a-117/
neuroticism	63661	European	Genetics of Personality Consortium et al., 20182	https://gwas.mrcieu.ac.uk/datasets/ebi-a-GCST002920/
Number
1	de Moor, M H M et al. Meta-analysis of genome-wide association studies for personality. Molecular psychiatry vol. 17,3 (2012): 337-49. doi:10.1038/mp.2010.128
2	Genetics of Personality Consortium et al. “Meta-analysis of Genome-wide Association Studies for Neuroticism, and the Polygenic Association With Major Depressive Disorder.” JAMA psychiatry vol. 72,7 (2015): 642-50. doi:10.1001/jamapsychiatry.2015.0554
Note: (1)Neuroticism is commonly defined as emotional instability; it involves the experience of negative emotions such as anxiety, depression, hostility, and the vulnerability to stress.
(2)Extraversion is characterized by positive emotions, gregariousness, and the tendency to be active, seek out stimulation and enjoy the company of others.
(3)Openness involves active imagination, aesthetic attentiveness, variety preference and intellectual curiosity.
(4)Agreeableness can be defined as the tendency to be cooperative and compassionate rather than suspicious and antagonistic towards others.
(5)Conscientiousness reflects self-discipline, carefulness, thoroughness, organization, deliberation and achievement.

## Sheet: Table 4
Supplementary Table 4: Information of IVs for SES in the forward MR.
chromosome.exposure	se.exposure	position.exposure	pval.exposure	beta.exposure	samplesize.exposure	id.exposure	SNP	effect_allele.exposure	other_allele.exposure	eaf.exposure	exposure
1	0.00181	204966170	2.50998e-08	0.01007	766345	ieu-a-1239	rs16854920	C	T	0.3554	yeas of education
1	0.0017	210919683	2.21998e-06	0.00805	766345	ieu-a-1239	rs9429848	A	C	0.4915	yeas of education
1	0.00171	7526486	5.89997e-07	-0.00855	766345	ieu-a-1239	rs1193237	C	G	0.568	yeas of education
1	0.00208	204587569	2.9703e-26	0.02207	766345	ieu-a-1239	rs3747631	C	G	0.2279	yeas of education
1	0.00283	28799065	1.86999e-10	-0.01802	766345	ieu-a-1239	rs79523955	G	A	0.09524	yeas of education
1	0.00177	44015809	5.46009e-25	-0.01828	766345	ieu-a-1239	rs2819336	C	T	0.6616	yeas of education
1	0.00199	159167290	1.05003e-14	-0.01537	766345	ieu-a-1239	rs3026996	C	A	0.284	yeas of education
1	0.00178	244437407	1.88999e-08	0.00999	766345	ieu-a-1239	rs622169	T	C	0.4677	yeas of education
1	0.0024	6853091	6.19998e-09	0.01392	766345	ieu-a-1239	rs34394051	G	A	0.1599	yeas of education
1	0.00202	41764471	4.51024e-17	-0.01696	766345	ieu-a-1239	rs12028010	C	T	0.2228	yeas of education
1	0.00193	18460469	3.69999e-06	-0.00893	766345	ieu-a-1239	rs12131391	T	C	0.2534	yeas of education
1	0.00173	91189731	1.20005e-23	-0.01738	766345	ieu-a-1239	rs1008078	T	C	0.4099	yeas of education
1	0.00172	32062066	8.55993e-07	0.00846	766345	ieu-a-1239	rs4949448	T	G	0.517	yeas of education
1	0.00217	212369228	3.11e-09	0.01286	766345	ieu-a-1239	rs71646142	T	C	0.1735	yeas of education
1	0.00208	190385304	4.41001e-06	-0.00953	766345	ieu-a-1239	rs1171044	T	C	0.7806	yeas of education
1	0.00175	174857981	4.60999e-06	0.00802	766345	ieu-a-1239	rs6658861	A	G	0.3656	yeas of education
1	0.00171	159898913	1.25e-08	0.00973	766345	ieu-a-1239	rs7543462	G	A	0.5799	yeas of education
1	0.00234	74858724	1.16011e-14	0.01807	766345	ieu-a-1239	rs1569092	A	G	0.182	yeas of education
1	0.00224	8490603	1.33015e-11	-0.01516	766345	ieu-a-1239	rs301800	C	T	0.8197	yeas of education
1	0.0018	243420388	8.25087e-17	-0.01502	766345	ieu-a-1239	rs3897821	G	A	0.3503	yeas of education
1	0.0017	237766753	6.50999e-07	0.00846	766345	ieu-a-1239	rs12137565	G	A	0.5153	yeas of education
1	0.00195	72729142	1.13999e-25	-0.02046	766345	ieu-a-1239	rs1620977	G	A	0.6905	yeas of education
1	0.00188	175852209	1.07999e-08	-0.01072	766345	ieu-a-1239	rs532799	A	G	0.3299	yeas of education
1	0.0018	181636598	5.58998e-07	-0.009	766345	ieu-a-1239	rs3766979	G	A	0.6276	yeas of education
1	0.0017	96202443	2.41991e-13	-0.01245	766345	ieu-a-1239	rs12134151	C	G	0.5221	yeas of education
1	0.00172	110612925	1.19001e-07	-0.00913	766345	ieu-a-1239	rs2274568	A	G	0.5663	yeas of education
1	0.00175	44707295	7.31998e-07	-0.00868	766345	ieu-a-1239	rs1738050	C	G	0.5952	yeas of education
1	0.00205	45988267	2.50998e-07	0.01055	766345	ieu-a-1239	rs713358	G	C	0.2364	yeas of education
1	0.002	112161489	3.94003e-10	-0.01251	766345	ieu-a-1239	rs4839155	G	T	0.25	yeas of education
1	0.00279	151000183	3.57001e-06	-0.01295	766345	ieu-a-1239	rs35550545	A	G	0.1003	yeas of education
1	0.00289	69427576	7.45075e-11	0.01882	766345	ieu-a-1239	rs9436866	C	A	0.09524	yeas of education
1	0.00171	72122959	3.76999e-08	0.00941	766345	ieu-a-1239	rs2901616	A	G	0.517	yeas of education
1	0.00227	70766863	4.89001e-07	-0.0114	766345	ieu-a-1239	rs3795694	C	T	0.2262	yeas of education
1	0.00226	98417446	5.52968e-16	0.01834	766345	ieu-a-1239	rs10875121	C	G	0.8571	yeas of education
1	0.0017	221967817	2.26001e-09	0.01018	766345	ieu-a-1239	rs4846724	A	G	0.4915	yeas of education
1	0.0018	201872209	9.34007e-10	-0.011	766345	ieu-a-1239	rs2820314	C	A	0.3163	yeas of education
1	0.00285	20875676	2.38002e-08	0.01591	766345	ieu-a-1239	rs74701752	T	G	0.09524	yeas of education
1	0.00174	57735595	7.38992e-09	-0.01005	766345	ieu-a-1239	rs663234	G	C	0.6122	yeas of education
1	0.00244	61808086	2.71e-07	0.01253	766345	ieu-a-1239	rs9436635	T	C	0.1276	yeas of education
1	0.00186	110046373	5.30029e-12	0.01285	766345	ieu-a-1239	rs575113	A	G	0.2772	yeas of education
1	0.00188	210397804	2.76001e-06	0.00881	766345	ieu-a-1239	rs7534368	C	T	0.2942	yeas of education
1	0.00174	184698816	7.86991e-08	-0.00932	766345	ieu-a-1239	rs12126231	G	A	0.3827	yeas of education
1	0.00583	93710821	8.55993e-07	-0.02868	766345	ieu-a-1239	rs145702246	T	A	0.01871	yeas of education
1	0.00293	171516863	1.22011e-11	-0.01983	766345	ieu-a-1239	rs35039375	G	A	0.09354	yeas of education
1	0.00178	169137277	1.21001e-06	0.00866	766345	ieu-a-1239	rs1200083	A	G	0.6156	yeas of education
1	0.00291	110766454	5.86949e-13	-0.02094	766345	ieu-a-1239	rs59123361	A	G	0.1054	yeas of education
2	0.00171	60713235	6.70039e-24	-0.01725	766345	ieu-a-1239	rs10189857	G	A	0.4184	yeas of education
2	0.00191	212654200	1.27997e-15	-0.01528	766345	ieu-a-1239	rs62184480	T	C	0.2449	yeas of education
2	0.00335	159435938	5.52993e-07	0.01679	766345	ieu-a-1239	rs2024040	G	A	0.91667	yeas of education
2	0.00189	236670936	1.41e-07	-0.00997	766345	ieu-a-1239	rs6715112	G	A	0.25	yeas of education
2	0.00278	21328903	8.30004e-08	-0.0149	766345	ieu-a-1239	rs11124434	T	C	0.1071	yeas of education
2	0.00192	16650175	3.83001e-09	-0.01132	766345	ieu-a-1239	rs10856785	T	C	0.7296	yeas of education
2	0.00175	100867308	1.71989e-32	0.02081	766345	ieu-a-1239	rs11123818	A	G	0.3946	yeas of education
2	0.00348	98897183	1.96002e-09	0.02091	766345	ieu-a-1239	rs62157915	C	T	0.05952	yeas of education
2	0.00177	104441546	3.0297e-12	-0.01233	766345	ieu-a-1239	rs2570497	T	C	0.6735	yeas of education
2	0.00179	117484604	5.79002e-07	0.00895	766345	ieu-a-1239	rs6709871	A	G	0.3741	yeas of education
2	0.0017	155474355	1.7398e-12	-0.01201	766345	ieu-a-1239	rs13422673	T	C	0.4847	yeas of education
2	0.0017	215374209	7.17001e-10	-0.01049	766345	ieu-a-1239	rs13029509	A	G	0.4677	yeas of education
2	0.00249	34394246	1.21001e-06	0.01208	766345	ieu-a-1239	rs17014806	C	T	0.1276	yeas of education
2	0.00184	226374243	1.16001e-06	0.00897	766345	ieu-a-1239	rs62188682	T	C	0.3265	yeas of education
2	0.00199	237145606	2.35999e-09	-0.01186	766345	ieu-a-1239	rs6731967	C	G	0.2092	yeas of education
2	0.00179	228984644	2.01002e-10	-0.01141	766345	ieu-a-1239	rs67890737	A	C	0.3265	yeas of education
2	0.00258	230743390	4.60999e-06	0.0118	766345	ieu-a-1239	rs143970234	A	G	0.1037	yeas of education
2	0.00178	145756260	9.60993e-08	-0.0095	766345	ieu-a-1239	rs786244	G	C	0.619	yeas of education
2	0.00215	4951548	9.17001e-10	0.01317	766345	ieu-a-1239	rs7603132	A	G	0.1548	yeas of education
2	0.00248	10977585	4.40048e-14	0.01873	766345	ieu-a-1239	rs76076331	T	C	0.131	yeas of education
2	0.0053	161261920	5.87003e-07	0.02645	766345	ieu-a-1239	rs72974997	T	C	0.01871	yeas of education
2	0.00174	186176136	3.44001e-08	0.00961	766345	ieu-a-1239	rs4667029	G	C	0.3878	yeas of education
2	0.00172	162101261	4.29042e-24	-0.01744	766345	ieu-a-1239	rs11678980	A	G	0.4456	yeas of education
2	0.00181	194028079	1.08993e-11	-0.01231	766345	ieu-a-1239	rs1882273	C	G	0.3469	yeas of education
2	0.00172	73490412	4.34e-07	-0.00868	766345	ieu-a-1239	rs34363861	G	A	0.4813	yeas of education
2	0.00172	61836773	1.29e-09	0.01042	766345	ieu-a-1239	rs9679654	C	T	0.4847	yeas of education
2	0.00252	51819019	2.78997e-14	0.01915	766345	ieu-a-1239	rs72807818	A	G	0.1241	yeas of education
2	0.00171	233597196	7.17001e-10	-0.01053	766345	ieu-a-1239	rs10205801	A	G	0.5068	yeas of education
2	0.0017	124523422	5.43e-08	-0.00924	766345	ieu-a-1239	rs1355833	C	G	0.4949	yeas of education
2	0.00175	144250487	3.90032e-21	0.01649	766345	ieu-a-1239	rs13428598	T	C	0.3793	yeas of education
2	0.00192	166180772	2.63998e-08	0.01071	766345	ieu-a-1239	rs1947114	G	A	0.2551	yeas of education
2	0.00305	80421805	8.27999e-10	0.0187	766345	ieu-a-1239	rs112806496	G	C	0.08503	yeas of education
2	0.00259	70199756	2.15998e-07	0.01344	766345	ieu-a-1239	rs62152025	T	C	0.1412	yeas of education
2	0.00173	101184651	2.04998e-08	0.00969	766345	ieu-a-1239	rs7594904	C	T	0.4184	yeas of education
2	0.00174	41798630	4.20998e-06	-0.00801	766345	ieu-a-1239	rs10190064	C	G	0.3912	yeas of education
2	0.0017	4123797	8.9e-07	0.00835	766345	ieu-a-1239	rs12614263	A	G	0.5	yeas of education
2	0.00772	214016291	5.62005e-07	-0.03865	766345	ieu-a-1239	rs147323855	T	A	0.02041	yeas of education
2	0.00173	202981021	4.15002e-06	-0.00797	766345	ieu-a-1239	rs6735008	C	T	0.369	yeas of education
2	0.00175	58068741	2.08978e-11	0.01173	766345	ieu-a-1239	rs1106090	A	G	0.6259	yeas of education
2	0.0017	199497115	2.60976e-21	-0.01614	766345	ieu-a-1239	rs1455350	A	T	0.4711	yeas of education
2	0.00259	29633087	2.87998e-08	-0.01435	766345	ieu-a-1239	rs11681861	G	T	0.1565	yeas of education
2	0.00173	127990840	1.25e-07	-0.00914	766345	ieu-a-1239	rs4662711	A	G	0.4354	yeas of education
2	0.00283	142316255	1.38007e-15	-0.02256	766345	ieu-a-1239	rs16846463	G	A	0.1173	yeas of education
2	0.00172	145214421	3.27997e-09	0.0102	766345	ieu-a-1239	rs1427298	T	C	0.4116	yeas of education
2	0.00217	172858117	1.64999e-09	-0.01308	766345	ieu-a-1239	rs62183776	T	C	0.1905	yeas of education
2	0.0017	125873208	4.58997e-10	0.0106	766345	ieu-a-1239	rs13010566	C	A	0.5612	yeas of education
2	0.00181	174043233	1.58001e-07	0.00946	766345	ieu-a-1239	rs13009008	G	A	0.6531	yeas of education
2	0.00181	174171884	1.7e-10	0.01156	766345	ieu-a-1239	rs4972400	A	G	0.352	yeas of education
2	0.00185	180925445	4.77969e-11	0.01215	766345	ieu-a-1239	rs11694904	T	C	0.3384	yeas of education
2	0.00175	44854981	2.4598e-16	-0.01432	766345	ieu-a-1239	rs12468040	G	T	0.6037	yeas of education
2	0.00172	57225631	2.21998e-06	-0.00814	766345	ieu-a-1239	rs2163048	G	A	0.5935	yeas of education
2	0.00181	68503044	3.46976e-12	-0.01256	766345	ieu-a-1239	rs6731373	A	G	0.3367	yeas of education
2	0.00184	225760508	2.30999e-06	0.00869	766345	ieu-a-1239	rs1368885	T	C	0.3129	yeas of education
2	0.0017	29100642	2.82001e-07	0.00874	766345	ieu-a-1239	rs4358081	C	A	0.449	yeas of education
2	0.00175	1129666	2.5e-07	0.00904	766345	ieu-a-1239	rs4366937	C	T	0.4116	yeas of education
3	0.00203	175672897	1.54999e-07	-0.01064	766345	ieu-a-1239	rs72622559	T	C	0.2398	yeas of education
3	0.00234	180734185	1.32999e-09	-0.01422	766345	ieu-a-1239	rs77025239	A	G	0.1088	yeas of education
3	0.00211	185783143	1.43001e-06	0.01019	766345	ieu-a-1239	rs9824882	A	G	0.7857	yeas of education
3	0.00176	53487051	7.43002e-07	0.00871	766345	ieu-a-1239	rs28703682	A	G	0.3912	yeas of education
3	0.00182	56537178	1.12001e-07	0.00965	766345	ieu-a-1239	rs13097447	A	T	0.6752	yeas of education
3	0.00726	49917021	2.45997e-10	-0.04597	766345	ieu-a-1239	rs77719387	A	T	0.01701	yeas of education
3	0.00361	157933483	3.40001e-08	-0.0199	766345	ieu-a-1239	rs73874335	T	C	0.05952	yeas of education
3	0.00177	16865845	8.16959e-12	-0.01208	766345	ieu-a-1239	rs9882532	C	T	0.3639	yeas of education
3	0.00187	90368237	1.12001e-07	-0.00992	766345	ieu-a-1239	rs9682919	G	A	0.369	yeas of education
3	0.00174	137082805	4.10998e-07	-0.0088	766345	ieu-a-1239	rs6795846	T	C	0.3997	yeas of education
3	0.00172	64431730	4.36014e-11	0.01131	766345	ieu-a-1239	rs6803651	T	G	0.415	yeas of education
3	0.00187	65654480	5.79002e-08	0.01016	766345	ieu-a-1239	rs12638072	G	A	0.7041	yeas of education
3	0.0017	24950387	3.67003e-06	-0.00788	766345	ieu-a-1239	rs13085461	G	C	0.5255	yeas of education
3	0.00175	53758950	1.31e-06	0.00845	766345	ieu-a-1239	rs11130380	T	G	0.602	yeas of education
3	0.00226	196802040	7.07995e-08	0.0122	766345	ieu-a-1239	rs9876485	A	C	0.1463	yeas of education
3	0.00198	22469821	9.80009e-07	-0.00972	766345	ieu-a-1239	rs9811913	G	A	0.2177	yeas of education
3	0.0017	161148946	1.88001e-07	-0.00888	766345	ieu-a-1239	rs9858921	A	G	0.4915	yeas of education
3	0.00174	71586293	1.63005e-16	0.01431	766345	ieu-a-1239	rs55736314	G	C	0.4167	yeas of education
3	0.00208	103295384	9.07006e-08	-0.01114	766345	ieu-a-1239	rs9853928	T	C	0.2109	yeas of education
3	0.00234	127144988	1.09999e-10	0.01512	766345	ieu-a-1239	rs9289300	C	T	0.1837	yeas of education
3	0.00197	104907697	1.88001e-07	0.01027	766345	ieu-a-1239	rs7626224	T	G	0.7602	yeas of education
3	0.00203	116532683	3.0903e-12	-0.01413	766345	ieu-a-1239	rs6805241	C	T	0.1973	yeas of education
3	0.00215	153697021	2.77e-06	-0.01007	766345	ieu-a-1239	rs1521328	A	G	0.7755	yeas of education
3	0.00213	118524652	7.79005e-08	-0.01147	766345	ieu-a-1239	rs604781	T	C	0.1769	yeas of education
3	0.00207	196039070	9.62011e-07	-0.01015	766345	ieu-a-1239	rs62409178	G	C	0.8044	yeas of education
3	0.00198	181492085	4.06004e-06	-0.00914	766345	ieu-a-1239	rs59520472	T	C	0.2143	yeas of education
3	0.00175	28910107	5.96005e-07	-0.00873	766345	ieu-a-1239	rs11713577	G	A	0.3759	yeas of education
3	0.00237	35025388	3.58996e-07	0.01208	766345	ieu-a-1239	rs7614270	C	A	0.8554	yeas of education
3	0.00171	141147414	4.10998e-08	0.00939	766345	ieu-a-1239	rs7650602	C	T	0.4286	yeas of education
3	0.00182	85672018	7.49031e-18	0.01565	766345	ieu-a-1239	rs66568921	G	T	0.3639	yeas of education
3	0.00175	9145554	9.91996e-08	-0.0093	766345	ieu-a-1239	rs382196	T	G	0.3452	yeas of education
3	0.00174	36938180	9.3901e-10	0.01067	766345	ieu-a-1239	rs4328757	T	C	0.6514	yeas of education
3	0.00184	49391082	4.29042e-54	0.02852	766345	ieu-a-1239	rs13090388	T	C	0.3095	yeas of education
3	0.00179	8258174	3.26964e-11	0.01184	766345	ieu-a-1239	rs17048855	A	G	0.3248	yeas of education
3	0.00235	74947398	2.34002e-07	-0.01214	766345	ieu-a-1239	rs4404485	T	C	0.8469	yeas of education
3	0.00204	108036819	1.17004e-12	0.01447	766345	ieu-a-1239	rs79269403	A	G	0.2228	yeas of education
3	0.00381	69930625	3.29989e-14	0.02892	766345	ieu-a-1239	rs115000530	T	A	0.06122	yeas of education
3	0.00208	168853348	3.80014e-13	-0.01511	766345	ieu-a-1239	rs35475880	T	G	0.1837	yeas of education
3	0.00188	170724883	3.63999e-07	-0.00955	766345	ieu-a-1239	rs8192675	C	T	0.2925	yeas of education
3	0.00203	126894537	2.98003e-06	-0.0095	766345	ieu-a-1239	rs7641346	A	G	0.2279	yeas of education
3	0.0017	143636421	1.81001e-09	-0.01025	766345	ieu-a-1239	rs2885198	G	A	0.5017	yeas of education
4	0.00173	65798787	6.55994e-09	-0.01002	766345	ieu-a-1239	rs1595973	T	C	0.5595	yeas of education
4	0.00172	21925022	2.03002e-07	-0.00895	766345	ieu-a-1239	rs2221929	T	G	0.5408	yeas of education
4	0.00181	170881729	5.34995e-07	0.00909	766345	ieu-a-1239	rs6828996	G	A	0.6616	yeas of education
4	0.0017	30817884	1.01e-06	0.00832	766345	ieu-a-1239	rs1447360	C	T	0.4915	yeas of education
4	0.00197	172427073	9.53894e-11	-0.01274	766345	ieu-a-1239	rs11732657	A	G	0.7007	yeas of education
4	0.00174	184792373	4.42996e-07	0.00876	766345	ieu-a-1239	rs12644463	C	T	0.4303	yeas of education
4	0.00176	137480493	6.37001e-08	-0.00953	766345	ieu-a-1239	rs11733040	A	G	0.3588	yeas of education
4	0.0017	80937651	3.50002e-06	0.00789	766345	ieu-a-1239	rs9992915	G	A	0.4439	yeas of education
4	0.0017	152604723	8.43005e-08	-0.0091	766345	ieu-a-1239	rs6823423	C	T	0.5017	yeas of education
4	0.00223	106951814	2.72998e-06	-0.01046	766345	ieu-a-1239	rs7675728	T	G	0.2007	yeas of education
4	0.00176	62127291	3.87998e-06	0.00813	766345	ieu-a-1239	rs1505676	C	G	0.6497	yeas of education
4	0.00192	130661863	3.65999e-07	0.00976	766345	ieu-a-1239	rs2728741	T	C	0.7228	yeas of education
4	0.00183	106151843	5.79029e-20	-0.0167	766345	ieu-a-1239	rs1391438	C	T	0.6854	yeas of education
4	0.00306	122963344	3.79997e-10	-0.01918	766345	ieu-a-1239	rs13145650	T	C	0.90816	yeas of education
4	0.00199	67091953	2.76001e-09	-0.01185	766345	ieu-a-1239	rs115454970	T	G	0.3044	yeas of education
4	0.00328	701041	7.43002e-08	0.01766	766345	ieu-a-1239	rs75751670	A	G	0.05782	yeas of education
4	0.00238	1777045	2.42003e-08	0.01325	766345	ieu-a-1239	rs112687095	A	G	0.165	yeas of education
4	0.00196	39687838	5.54996e-08	-0.01064	766345	ieu-a-1239	rs6812533	C	T	0.2398	yeas of education
4	0.0017	176647637	1.74985e-12	0.01199	766345	ieu-a-1239	rs17598675	C	T	0.5187	yeas of education
4	0.00235	140643071	4.82003e-09	0.01375	766345	ieu-a-1239	rs12647336	G	A	0.1429	yeas of education
4	0.00173	182276761	3.36001e-07	0.00882	766345	ieu-a-1239	rs964916	A	T	0.3741	yeas of education
4	0.00198	62896144	3.53997e-07	0.01009	766345	ieu-a-1239	rs62306379	A	T	0.2432	yeas of education
4	0.00173	91091035	2.68999e-07	0.0089	766345	ieu-a-1239	rs7655515	G	A	0.3759	yeas of education
4	0.00173	112514407	4.93003e-08	-0.00945	766345	ieu-a-1239	rs1450782	G	T	0.602	yeas of education
4	0.00184	140753103	1.6099e-16	0.01518	766345	ieu-a-1239	rs12643771	T	C	0.3112	yeas of education
4	0.00174	176957096	2.15998e-06	-0.00825	766345	ieu-a-1239	rs7666144	A	T	0.3963	yeas of education
4	0.00173	45163333	4.68997e-09	-0.01014	766345	ieu-a-1239	rs13130765	C	G	0.4558	yeas of education
4	0.00188	94543233	2.24001e-09	-0.01125	766345	ieu-a-1239	rs12503522	T	C	0.2483	yeas of education
4	0.00179	147872742	3.22033e-12	0.01249	766345	ieu-a-1239	rs969512	T	A	0.2959	yeas of education
4	0.00178	163698499	1.93001e-08	0.00998	766345	ieu-a-1239	rs9995567	A	G	0.3827	yeas of education
4	0.00172	67891641	2.25996e-15	0.01361	766345	ieu-a-1239	rs13141210	T	C	0.5085	yeas of education
4	0.00229	183724843	1.22999e-09	0.01389	766345	ieu-a-1239	rs28373063	C	G	0.2075	yeas of education
4	0.00172	3180021	2.03986e-15	0.01363	766345	ieu-a-1239	rs363096	C	T	0.5748	yeas of education
4	0.00206	17280049	8.98008e-07	0.01012	766345	ieu-a-1239	rs7667405	G	A	0.2262	yeas of education
4	0.00179	159853577	6.84069e-15	0.01395	766345	ieu-a-1239	rs2347526	C	T	0.6378	yeas of education
4	0.00176	15066191	5.01003e-07	0.00884	766345	ieu-a-1239	rs11930840	G	A	0.5833	yeas of education
4	0.00177	38604470	2.10999e-10	0.01123	766345	ieu-a-1239	rs337637	A	G	0.3367	yeas of education
4	0.00223	23715876	2.60016e-13	0.01629	766345	ieu-a-1239	rs36083520	C	T	0.1667	yeas of education
5	0.00202	136776762	1.6e-09	-0.01221	766345	ieu-a-1239	rs12519073	T	C	0.2381	yeas of education
5	0.00185	145703914	7.35005e-08	0.00998	766345	ieu-a-1239	rs17104413	T	C	0.2704	yeas of education
5	0.0017	60098267	1.51008e-34	0.02086	766345	ieu-a-1239	rs4700393	G	A	0.5289	yeas of education
5	0.00212	134994816	2.18998e-06	0.01002	766345	ieu-a-1239	rs801545	G	T	0.767	yeas of education
5	0.00182	145933086	4.13e-07	-0.00922	766345	ieu-a-1239	rs7710653	T	A	0.3027	yeas of education
5	0.00177	30808645	7.00003e-10	-0.01089	766345	ieu-a-1239	rs10940921	G	T	0.5697	yeas of education
5	0.00255	43145154	2.82001e-06	-0.01194	766345	ieu-a-1239	rs17243165	G	A	0.1344	yeas of education
5	0.00175	80014944	1.68e-07	0.00917	766345	ieu-a-1239	rs10044730	A	G	0.4303	yeas of education
5	0.00209	113898581	4.83949e-16	-0.01695	766345	ieu-a-1239	rs406413	T	A	0.2109	yeas of education
5	0.00171	157337150	1.88001e-07	0.0089	766345	ieu-a-1239	rs34604401	G	C	0.432	yeas of education
5	0.00196	124288028	1.10999e-10	-0.01262	766345	ieu-a-1239	rs10073890	G	A	0.7364	yeas of education
5	0.00192	59670035	1.02e-09	-0.01171	766345	ieu-a-1239	rs1363862	A	G	0.2602	yeas of education
5	0.00173	92182752	3.97009e-12	-0.012	766345	ieu-a-1239	rs6867851	C	G	0.4235	yeas of education
5	0.00177	106774922	9.47e-09	0.01019	766345	ieu-a-1239	rs152603	G	A	0.3861	yeas of education
5	0.00212	26913774	2.89001e-12	-0.01477	766345	ieu-a-1239	rs17563464	A	C	0.2041	yeas of education
5	0.00171	176855627	3.11028e-15	-0.01346	766345	ieu-a-1239	rs2545798	A	T	0.4949	yeas of education
5	0.00509	122682812	1.17999e-08	-0.02903	766345	ieu-a-1239	rs12655753	A	G	0.02381	yeas of education
5	0.00191	152081927	2.74e-09	-0.01133	766345	ieu-a-1239	rs3890802	A	G	0.2687	yeas of education
5	0.00172	133838180	6.14002e-08	0.00934	766345	ieu-a-1239	rs1981627	G	A	0.5799	yeas of education
5	0.0018	103889998	5.88993e-09	-0.01045	766345	ieu-a-1239	rs1592757	C	G	0.3759	yeas of education
5	0.00172	107048074	5.64001e-07	0.00863	766345	ieu-a-1239	rs7735300	G	A	0.4116	yeas of education
5	0.00177	88015545	3.34965e-30	-0.02016	766345	ieu-a-1239	rs34316	C	A	0.5799	yeas of education
5	0.00181	109156184	1.57e-14	-0.0139	766345	ieu-a-1239	rs17489649	G	A	0.3265	yeas of education
5	0.0017	63001049	4.49997e-10	-0.0106	766345	ieu-a-1239	rs1827540	G	A	0.466	yeas of education
5	0.0017	57608319	1.79999e-10	0.01085	766345	ieu-a-1239	rs466047	A	T	0.5	yeas of education
5	0.00218	93033082	3.11997e-10	0.01374	766345	ieu-a-1239	rs12332731	A	T	0.2024	yeas of education
5	0.0025	53167117	1.12001e-08	-0.01427	766345	ieu-a-1239	rs702606	C	T	0.1701	yeas of education
5	0.00204	171928070	2.34002e-06	0.00961	766345	ieu-a-1239	rs11956806	A	T	0.2194	yeas of education
5	0.00185	120101694	2.09991e-12	-0.01303	766345	ieu-a-1239	rs1584469	T	C	0.3112	yeas of education
5	0.00233	166404062	1.38998e-06	0.01123	766345	ieu-a-1239	rs10038382	A	G	0.1497	yeas of education
5	0.00219	3304854	2.27997e-09	0.01307	766345	ieu-a-1239	rs78721320	A	G	0.2041	yeas of education
5	0.00246	11476812	3.23996e-10	0.01548	766345	ieu-a-1239	rs31940	A	G	0.1344	yeas of education
5	0.00237	136533365	6.62995e-10	0.01464	766345	ieu-a-1239	rs892612	C	A	0.8418	yeas of education
5	0.00386	102535528	1.79999e-09	0.02323	766345	ieu-a-1239	rs74643044	C	T	0.02721	yeas of education
6	0.0026	40307922	6.41003e-07	-0.01294	766345	ieu-a-1239	rs12193669	T	C	0.1207	yeas of education
6	0.00176	108864419	4.88e-08	-0.00959	766345	ieu-a-1239	rs9384679	T	C	0.4082	yeas of education
6	0.00253	129374085	3.59998e-06	0.01174	766345	ieu-a-1239	rs12195064	G	A	0.1412	yeas of education
6	0.00197	66223843	1.36e-10	0.01264	766345	ieu-a-1239	rs9342482	T	G	0.2908	yeas of education
6	0.00233	50415008	2.63998e-06	-0.01096	766345	ieu-a-1239	rs200234	G	A	0.1429	yeas of education
6	0.00174	96566419	1.26999e-08	0.00991	766345	ieu-a-1239	rs9386319	G	A	0.4269	yeas of education
6	0.0024	114742697	6.12999e-09	-0.01394	766345	ieu-a-1239	rs9320493	G	A	0.8639	yeas of education
6	0.0019	157079675	1.26999e-08	-0.01083	766345	ieu-a-1239	rs4870482	G	C	0.2585	yeas of education
6	0.00194	170067022	9.72994e-10	-0.01183	766345	ieu-a-1239	rs3800546	G	C	0.2704	yeas of education
6	0.00224	19036035	2.83009e-16	0.01836	766345	ieu-a-1239	rs72828517	C	T	0.1412	yeas of education
6	0.00342	62461924	1.47001e-06	-0.01648	766345	ieu-a-1239	rs1938391	G	A	0.06122	yeas of education
6	0.00194	126964510	2.01999e-06	0.00921	766345	ieu-a-1239	rs4273712	G	A	0.2806	yeas of education
6	0.00172	145024122	2.15998e-08	-0.00965	766345	ieu-a-1239	rs4895650	C	T	0.4643	yeas of education
6	0.00181	152234593	4.14954e-18	0.01567	766345	ieu-a-1239	rs6557171	C	T	0.7245	yeas of education
6	0.00176	31555130	1.59001e-10	-0.01128	766345	ieu-a-1239	rs2256965	G	A	0.5425	yeas of education
6	0.00411	167091851	1.16001e-07	0.02178	766345	ieu-a-1239	rs55872852	G	A	0.05272	yeas of education
6	0.00224	119233480	3.67029e-11	0.01485	766345	ieu-a-1239	rs10456918	C	A	0.182	yeas of education
6	0.00176	98344031	6.75927e-42	0.02383	766345	ieu-a-1239	rs9372625	A	G	0.4133	yeas of education
6	0.00216	155910988	2.13e-08	-0.01208	766345	ieu-a-1239	rs11752914	C	T	0.1973	yeas of education
6	0.0017	109602343	2.07998e-08	0.00953	766345	ieu-a-1239	rs7773815	C	A	0.5153	yeas of education
6	0.00172	148222844	1.78999e-07	0.00899	766345	ieu-a-1239	rs624015	A	G	0.5748	yeas of education
6	0.00176	86483214	1e-06	-0.00859	766345	ieu-a-1239	rs6454492	G	T	0.3316	yeas of education
6	0.00248	17127706	3.59998e-06	0.01151	766345	ieu-a-1239	rs9367942	A	G	0.1293	yeas of education
6	0.00173	37526024	5.41003e-09	-0.01008	766345	ieu-a-1239	rs6938002	A	G	0.3963	yeas of education
6	0.00171	69552271	1.47999e-06	0.00822	766345	ieu-a-1239	rs9446060	A	G	0.5663	yeas of education
6	0.00308	88279872	5.55009e-12	-0.0212	766345	ieu-a-1239	rs4352658	T	C	0.09014	yeas of education
6	0.00225	14718260	6.28058e-17	0.01881	766345	ieu-a-1239	rs9349956	C	A	0.2398	yeas of education
6	0.00176	26325888	1.21004e-16	0.01455	766345	ieu-a-1239	rs2179152	C	T	0.6429	yeas of education
6	0.00171	3446263	3.11997e-10	0.01079	766345	ieu-a-1239	rs9503598	A	G	0.4388	yeas of education
6	0.00192	51653864	1.63999e-08	-0.01086	766345	ieu-a-1239	rs2182505	C	T	0.7364	yeas of education
7	0.00262	24621381	6.07995e-19	0.02331	766345	ieu-a-1239	rs79265434	G	A	0.1173	yeas of education
7	0.0017	71739916	1.93019e-17	-0.01445	766345	ieu-a-1239	rs35417702	T	C	0.5765	yeas of education
7	0.00206	2214187	9.88098e-15	-0.01596	766345	ieu-a-1239	rs34853711	C	G	0.2466	yeas of education
7	0.00176	3370522	1.24e-06	-0.00854	766345	ieu-a-1239	rs4380820	C	T	0.3741	yeas of education
7	0.0025	114519339	3.97e-09	-0.01472	766345	ieu-a-1239	rs113615161	T	C	0.1395	yeas of education
7	0.00171	48820536	4.82003e-10	0.01063	766345	ieu-a-1239	rs36119825	A	G	0.4694	yeas of education
7	0.00174	151328218	5.94977e-13	0.01251	766345	ieu-a-1239	rs4726070	A	G	0.6207	yeas of education
7	0.00226	70203673	2.44e-10	0.0143	766345	ieu-a-1239	rs7803932	A	G	0.1565	yeas of education
7	0.00211	79589734	1.64999e-06	0.01013	766345	ieu-a-1239	rs9640815	G	C	0.1973	yeas of education
7	0.00193	150035459	3.50002e-06	-0.00896	766345	ieu-a-1239	rs1047586	G	T	0.2228	yeas of education
7	0.00171	8075222	3.77998e-10	0.0107	766345	ieu-a-1239	rs7808399	G	A	0.5476	yeas of education
7	0.00204	126478190	2.07e-08	-0.01143	766345	ieu-a-1239	rs2283076	G	A	0.2143	yeas of education
7	0.00177	32263069	3.78966e-11	0.01167	766345	ieu-a-1239	rs10240905	C	T	0.6684	yeas of education
7	0.00225	75723376	2.15001e-06	0.01068	766345	ieu-a-1239	rs112372188	A	G	0.1514	yeas of education
7	0.00184	105345398	4.72999e-08	-0.01004	766345	ieu-a-1239	rs535307	G	A	0.6769	yeas of education
7	0.00174	75162175	5.01003e-08	0.00951	766345	ieu-a-1239	rs794369	T	C	0.4252	yeas of education
7	0.00217	2052318	5.79029e-17	0.01815	766345	ieu-a-1239	rs62444881	T	C	0.1905	yeas of education
7	0.00172	92657985	3.32966e-14	0.01303	766345	ieu-a-1239	rs10215082	G	A	0.5612	yeas of education
7	0.0022	44376661	6.74994e-08	0.01186	766345	ieu-a-1239	rs76395018	T	A	0.165	yeas of education
7	0.00171	117505487	3.59998e-10	-0.01074	766345	ieu-a-1239	rs7796203	A	G	0.5255	yeas of education
7	0.00185	132559273	1.45001e-06	-0.0089	766345	ieu-a-1239	rs7795598	A	G	0.6905	yeas of education
7	0.00197	11794239	9.29994e-07	-0.00964	766345	ieu-a-1239	rs6460840	T	C	0.7313	yeas of education
7	0.00194	21417556	2.18002e-08	-0.01087	766345	ieu-a-1239	rs62439690	A	G	0.267	yeas of education
7	0.00201	100101648	2.56998e-09	-0.01199	766345	ieu-a-1239	rs11772580	T	G	0.2534	yeas of education
7	0.00211	104466964	5.40008e-13	0.01524	766345	ieu-a-1239	rs4073894	A	G	0.1769	yeas of education
7	0.0018	39091043	2.43002e-07	-0.00932	766345	ieu-a-1239	rs10951590	T	C	0.3146	yeas of education
7	0.00189	54714000	1.74e-09	-0.01136	766345	ieu-a-1239	rs6959891	G	A	0.2959	yeas of education
7	0.00183	122098782	1.41e-06	-0.00884	766345	ieu-a-1239	rs17144467	C	A	0.3112	yeas of education
7	0.0023	49869771	8.61986e-11	-0.01493	766345	ieu-a-1239	rs17551064	G	A	0.1599	yeas of education
7	0.00192	128402782	1.02e-11	0.01304	766345	ieu-a-1239	rs113520408	A	G	0.2857	yeas of education
7	0.00207	133643778	1.24997e-15	0.01654	766345	ieu-a-1239	rs2971970	G	T	0.7721	yeas of education
7	0.0017	137043868	1.58016e-12	0.01204	766345	ieu-a-1239	rs320693	C	G	0.4728	yeas of education
8	0.0017	56371745	1.02e-06	0.00833	766345	ieu-a-1239	rs2929032	G	A	0.5306	yeas of education
8	0.00181	93450407	9.25998e-08	0.00964	766345	ieu-a-1239	rs62519947	T	C	0.369	yeas of education
8	0.00228	4833041	4.98001e-08	0.01243	766345	ieu-a-1239	rs7016302	G	C	0.1769	yeas of education
8	0.00172	105067737	4.93003e-09	0.01009	766345	ieu-a-1239	rs7012546	T	C	0.4201	yeas of education
8	0.00185	118946183	1.69001e-10	0.01181	766345	ieu-a-1239	rs2447535	G	A	0.7245	yeas of education
8	0.00186	95613926	3.63999e-06	0.00861	766345	ieu-a-1239	rs9642928	A	T	0.3265	yeas of education
8	0.00171	57436577	3.80996e-09	0.01009	766345	ieu-a-1239	rs1866823	A	G	0.551	yeas of education
8	0.00184	135450378	6.25994e-07	-0.00914	766345	ieu-a-1239	rs62524716	G	A	0.2704	yeas of education
8	0.00567	143297485	1.29e-08	0.03225	766345	ieu-a-1239	rs113182709	A	G	0.02381	yeas of education
8	0.0017	130925116	1.43001e-10	0.01092	766345	ieu-a-1239	rs837080	C	T	0.4932	yeas of education
8	0.00231	68303184	9.76e-08	-0.01234	766345	ieu-a-1239	rs11787240	T	G	0.1939	yeas of education
8	0.00183	101748917	2.21998e-07	0.0095	766345	ieu-a-1239	rs1693584	C	T	0.3537	yeas of education
8	0.00187	30852826	1.97015e-16	0.01536	766345	ieu-a-1239	rs2725370	C	T	0.7109	yeas of education
8	0.00173	145844039	1.63001e-06	-0.00827	766345	ieu-a-1239	rs4333644	T	C	0.4643	yeas of education
8	0.00216	22560438	5.26999e-07	0.01085	766345	ieu-a-1239	rs12548614	C	G	0.199	yeas of education
8	0.00351	143367857	2.9902e-12	-0.02447	766345	ieu-a-1239	rs77702622	A	G	0.07653	yeas of education
8	0.0036	89769745	8.79002e-08	0.01927	766345	ieu-a-1239	rs61040326	G	A	0.07653	yeas of education
8	0.00174	31490621	4.53002e-08	-0.00954	766345	ieu-a-1239	rs4733264	C	G	0.631	yeas of education
8	0.00323	4640603	8.10998e-07	-0.01592	766345	ieu-a-1239	rs73179615	C	T	0.06803	yeas of education
8	0.00224	115798424	1.15001e-06	-0.01092	766345	ieu-a-1239	rs72672052	A	T	0.1531	yeas of education
8	0.00176	42394425	9.84011e-11	0.0114	766345	ieu-a-1239	rs2923431	C	G	0.6446	yeas of education
8	0.00171	142624527	6.90081e-22	0.01645	766345	ieu-a-1239	rs1566085	T	G	0.5697	yeas of education
8	0.00185	17871598	3.91003e-07	-0.00941	766345	ieu-a-1239	rs13266287	A	T	0.6241	yeas of education
8	0.00262	87561978	5.04998e-09	-0.01532	766345	ieu-a-1239	rs7833201	C	G	0.1344	yeas of education
8	0.00199	19818976	1.45001e-06	-0.00957	766345	ieu-a-1239	rs319	C	A	0.2143	yeas of education
8	0.00215	9653130	8.31994e-09	-0.01237	766345	ieu-a-1239	rs59480703	C	G	0.1633	yeas of education
8	0.00232	28678973	1.47999e-09	0.01406	766345	ieu-a-1239	rs67885444	T	C	0.1718	yeas of education
9	0.00171	73031981	2.42003e-06	-0.00808	766345	ieu-a-1239	rs55875047	T	C	0.4286	yeas of education
9	0.00174	23358495	1.85012e-44	0.02439	766345	ieu-a-1239	rs7029718	A	G	0.4354	yeas of education
9	0.00233	14155418	5.91017e-13	0.01678	766345	ieu-a-1239	rs7863447	A	G	0.8333	yeas of education
9	0.00206	82441486	1.26e-09	0.01248	766345	ieu-a-1239	rs7031698	C	T	0.7755	yeas of education
9	0.00201	109677417	1.76999e-07	-0.01048	766345	ieu-a-1239	rs11789013	C	T	0.2789	yeas of education
9	0.00188	111881856	4.85959e-12	0.01301	766345	ieu-a-1239	rs1051474	C	T	0.2738	yeas of education
9	0.0018	135030649	7.75997e-07	0.00888	766345	ieu-a-1239	rs12005151	A	G	0.3588	yeas of education
9	0.00318	83007782	8.06993e-07	0.01568	766345	ieu-a-1239	rs10867522	A	C	0.08844	yeas of education
9	0.00177	96251318	2.94999e-08	0.00979	766345	ieu-a-1239	rs7864396	C	A	0.3656	yeas of education
9	0.00185	134870755	1.00995e-18	0.01636	766345	ieu-a-1239	rs4382592	G	T	0.699	yeas of education
9	0.00195	72046040	1.67001e-09	-0.01173	766345	ieu-a-1239	rs1105307	A	G	0.2449	yeas of education
9	0.00466	75082726	4.64997e-06	0.02132	766345	ieu-a-1239	rs13298735	C	T	0.04592	yeas of education
9	0.00184	23695179	5.99004e-07	0.0092	766345	ieu-a-1239	rs7859819	T	C	0.3146	yeas of education
9	0.00175	35860942	4.06004e-06	-0.00805	766345	ieu-a-1239	rs11791889	A	G	0.381	yeas of education
9	0.00327	4165691	3.51998e-07	0.01663	766345	ieu-a-1239	rs61423212	G	T	0.06973	yeas of education
9	0.00204	135490491	5.99004e-09	0.01187	766345	ieu-a-1239	rs12682775	C	T	0.2143	yeas of education
9	0.00467	121096681	1.72001e-07	-0.02439	766345	ieu-a-1239	rs76235882	G	A	0.02211	yeas of education
9	0.00183	121958917	2.12002e-09	0.01095	766345	ieu-a-1239	rs10760023	G	C	0.3316	yeas of education
9	0.00198	1791832	7.36038e-22	0.01904	766345	ieu-a-1239	rs10963297	G	C	0.2517	yeas of education
9	0.00174	3150887	1.81001e-07	0.0091	766345	ieu-a-1239	rs1358906	A	G	0.3605	yeas of education
9	0.00206	123494062	2.26001e-06	-0.00975	766345	ieu-a-1239	rs7044106	G	C	0.7721	yeas of education
9	0.0017	88006338	6.8897e-13	-0.01224	766345	ieu-a-1239	rs17425572	G	A	0.5425	yeas of education
9	0.00221	25351335	1.38998e-07	-0.01162	766345	ieu-a-1239	rs1662233	T	C	0.1633	yeas of education
9	0.00237	99084793	4.84998e-09	0.01385	766345	ieu-a-1239	rs111821073	T	C	0.1633	yeas of education
9	0.00172	124617900	3.30979e-17	0.01447	766345	ieu-a-1239	rs12375949	C	T	0.5697	yeas of education
10	0.00172	12396699	2.91998e-09	-0.01024	766345	ieu-a-1239	rs3013014	A	G	0.6105	yeas of education
10	0.0025	111761351	8.13992e-10	0.01536	766345	ieu-a-1239	rs17126938	C	T	0.1207	yeas of education
10	0.00232	63233988	3.36001e-10	0.0146	766345	ieu-a-1239	rs10994777	A	G	0.1395	yeas of education
10	0.0017	65191645	1.07004e-18	0.01501	766345	ieu-a-1239	rs7924036	T	G	0.5391	yeas of education
10	0.00281	127662157	2.21998e-06	0.01328	766345	ieu-a-1239	rs7086509	G	A	0.8997	yeas of education
10	0.00171	33468014	8.23e-07	-0.00841	766345	ieu-a-1239	rs2506141	C	T	0.4983	yeas of education
10	0.00175	78818622	1.10999e-06	0.00851	766345	ieu-a-1239	rs1247777	C	A	0.6871	yeas of education
10	0.0017	11132190	1.78e-10	-0.01085	766345	ieu-a-1239	rs1291818	C	T	0.5153	yeas of education
10	0.00171	90079714	2.27002e-10	0.01087	766345	ieu-a-1239	rs10887801	T	G	0.4371	yeas of education
10	0.00172	126539128	6.50999e-08	-0.00927	766345	ieu-a-1239	rs11245388	G	T	0.5442	yeas of education
10	0.00171	68689083	4.94003e-09	0.00997	766345	ieu-a-1239	rs1925576	G	A	0.4422	yeas of education
10	0.0017	79253261	7.17993e-07	0.00843	766345	ieu-a-1239	rs3127447	A	C	0.5238	yeas of education
10	0.00186	99144321	2.5e-07	-0.0096	766345	ieu-a-1239	rs11189183	G	A	0.3214	yeas of education
10	0.0017	34585775	7.25003e-07	-0.00842	766345	ieu-a-1239	rs2799448	C	T	0.4864	yeas of education
10	0.00199	133802737	5.41003e-15	0.01555	766345	ieu-a-1239	rs55771711	C	G	0.2279	yeas of education
10	0.0017	12692577	8.60994e-08	0.00912	766345	ieu-a-1239	rs7072694	A	G	0.5221	yeas of education
10	0.00216	87124801	7.76998e-09	0.01247	766345	ieu-a-1239	rs72840994	G	T	0.182	yeas of education
10	0.00172	103816828	1.94984e-23	-0.0172	766345	ieu-a-1239	rs73344830	G	A	0.602	yeas of education
10	0.00183	21774886	2.82001e-07	-0.00941	766345	ieu-a-1239	rs35336290	A	T	0.3844	yeas of education
10	0.00202	28773478	2.55e-07	-0.01043	766345	ieu-a-1239	rs1934363	C	G	0.2296	yeas of education
10	0.0017	67963186	3.97009e-12	-0.01181	766345	ieu-a-1239	rs7920624	T	A	0.4932	yeas of education
10	0.00172	133110596	2.52e-10	0.0109	766345	ieu-a-1239	rs4384309	A	G	0.4796	yeas of education
10	0.00202	106776484	2.1702e-13	-0.01482	766345	ieu-a-1239	rs790647	A	C	0.2347	yeas of education
11	0.00184	12881398	1.81009e-14	0.0141	766345	ieu-a-1239	rs4757957	C	G	0.6514	yeas of education
11	0.00195	112897073	3.29997e-07	-0.00997	766345	ieu-a-1239	rs11214468	T	C	0.2653	yeas of education
11	0.00189	109289538	1.13999e-07	-0.01004	766345	ieu-a-1239	rs2212430	T	C	0.2891	yeas of education
11	0.00171	80305937	6.94001e-09	-0.00992	766345	ieu-a-1239	rs4945424	A	C	0.415	yeas of education
11	0.00173	99719509	2.98003e-06	-0.00809	766345	ieu-a-1239	rs12789951	T	C	0.3997	yeas of education
11	0.00175	76454408	2.74e-09	0.01041	766345	ieu-a-1239	rs894067	A	G	0.3929	yeas of education
11	0.00172	30774525	2.97002e-08	0.00952	766345	ieu-a-1239	rs795230	T	C	0.4184	yeas of education
11	0.00176	131205421	8.84993e-10	0.01077	766345	ieu-a-1239	rs12574281	C	A	0.3997	yeas of education
11	0.00199	132502212	1.94998e-06	0.00948	766345	ieu-a-1239	rs9633970	T	C	0.7262	yeas of education
11	0.00171	111586950	2.55976e-11	-0.01142	766345	ieu-a-1239	rs17565975	A	G	0.5306	yeas of education
11	0.0039	85441061	1.94998e-06	0.01855	766345	ieu-a-1239	rs144596928	G	A	0.05952	yeas of education
11	0.00241	46084677	1.83e-09	0.0145	766345	ieu-a-1239	rs80171383	A	G	0.1241	yeas of education
11	0.00205	66092567	8.66962e-12	-0.01399	766345	ieu-a-1239	rs76878669	G	C	0.2534	yeas of education
11	0.0023	72362718	2.23975e-17	-0.01947	766345	ieu-a-1239	rs11601122	G	A	0.1497	yeas of education
11	0.00416	79792096	2.18002e-06	-0.0197	766345	ieu-a-1239	rs117931400	T	C	0.03061	yeas of education
11	0.00181	11670871	2.52e-08	0.01011	766345	ieu-a-1239	rs7928622	T	A	0.3078	yeas of education
11	0.0018	15889272	2.95999e-10	0.01132	766345	ieu-a-1239	rs11023749	A	G	0.6701	yeas of education
11	0.00327	133811072	2.95999e-08	-0.01814	766345	ieu-a-1239	rs12804787	G	A	0.06803	yeas of education
11	0.00176	95656362	2.61999e-17	0.01488	766345	ieu-a-1239	rs10765775	A	G	0.3963	yeas of education
11	0.00195	27646157	1.54999e-06	-0.00938	766345	ieu-a-1239	rs11030086	T	A	0.699	yeas of education
11	0.00175	29674831	1.54e-07	-0.00921	766345	ieu-a-1239	rs324300	A	G	0.3214	yeas of education
11	0.00482	61313525	9.47e-09	-0.02769	766345	ieu-a-1239	rs77128898	T	C	0.02211	yeas of education
11	0.00241	62361037	2.68999e-07	0.01241	766345	ieu-a-1239	rs1058678	C	T	0.1582	yeas of education
11	0.00598	62473752	3.98997e-06	0.02757	766345	ieu-a-1239	rs117862461	T	C	0.01701	yeas of education
11	0.00225	110957335	1.5e-07	-0.0118	766345	ieu-a-1239	rs17536059	C	G	0.1888	yeas of education
11	0.00172	122017598	4.31023e-11	0.01136	766345	ieu-a-1239	rs1143770	T	C	0.5918	yeas of education
11	0.0018	90191286	2.72998e-09	0.01071	766345	ieu-a-1239	rs510706	C	G	0.6156	yeas of education
11	0.00178	131295005	1.05e-09	0.01084	766345	ieu-a-1239	rs11222609	A	G	0.665	yeas of education
11	0.00171	24980643	1.61002e-09	-0.0103	766345	ieu-a-1239	rs9704097	A	C	0.4728	yeas of education
12	0.00223	120946568	1.90999e-09	-0.01342	766345	ieu-a-1239	rs1671770	C	A	0.8061	yeas of education
12	0.00391	122390114	4.17004e-06	-0.01799	766345	ieu-a-1239	rs117525399	T	C	0.05272	yeas of education
12	0.00296	110283382	7.31998e-07	0.01466	766345	ieu-a-1239	rs12316750	G	A	0.119	yeas of education
12	0.00185	58356391	7.43002e-08	-0.00996	766345	ieu-a-1239	rs10783860	C	T	0.2823	yeas of education
12	0.00175	54668908	4.70999e-09	0.01023	766345	ieu-a-1239	rs17110109	C	T	0.3776	yeas of education
12	0.0018	56396768	1.39991e-22	0.01761	766345	ieu-a-1239	rs1689510	C	G	0.3435	yeas of education
12	0.0017	83924986	1.85994e-11	0.01144	766345	ieu-a-1239	rs401687	C	G	0.4558	yeas of education
12	0.00187	75383884	4.34e-08	-0.01022	766345	ieu-a-1239	rs7315713	T	A	0.6633	yeas of education
12	0.00171	14535908	1.15001e-14	0.01321	766345	ieu-a-1239	rs35309068	G	T	0.466	yeas of education
12	0.00208	15539771	5.81005e-10	-0.01291	766345	ieu-a-1239	rs73301698	A	G	0.2262	yeas of education
12	0.00288	26522623	2.67997e-08	-0.01601	766345	ieu-a-1239	rs77835879	G	A	0.09014	yeas of education
12	0.00267	13417617	1.5e-09	0.01614	766345	ieu-a-1239	rs10772644	C	G	0.8929	yeas of education
12	0.00198	110115286	2.08978e-11	0.01325	766345	ieu-a-1239	rs7977614	G	A	0.3078	yeas of education
12	0.00197	123746961	8.67961e-29	-0.02191	766345	ieu-a-1239	rs10773002	T	A	0.7211	yeas of education
12	0.00236	97980879	1.26999e-07	-0.01248	766345	ieu-a-1239	rs57453499	A	G	0.1446	yeas of education
12	0.00177	67697856	2.95999e-09	0.01053	766345	ieu-a-1239	rs710629	A	G	0.6565	yeas of education
12	0.00239	82257633	1.39991e-11	0.01616	766345	ieu-a-1239	rs10862376	A	T	0.1361	yeas of education
12	0.00178	27305310	3.36001e-09	0.01053	766345	ieu-a-1239	rs4964046	G	A	0.335	yeas of education
12	0.00203	32469601	6.00994e-08	-0.01101	766345	ieu-a-1239	rs10844179	G	A	0.7976	yeas of education
12	0.00258	1954096	4.42996e-08	-0.0141	766345	ieu-a-1239	rs4766424	G	C	0.91156	yeas of education
12	0.0017	916310	2.42003e-06	0.00801	766345	ieu-a-1239	rs10849559	A	G	0.4983	yeas of education
12	0.00192	43037679	4.31003e-06	-0.00883	766345	ieu-a-1239	rs7310177	C	G	0.284	yeas of education
12	0.0017	97680631	3.09001e-10	-0.01069	766345	ieu-a-1239	rs1558727	T	C	0.4847	yeas of education
12	0.00195	122950375	7.17993e-07	0.00966	766345	ieu-a-1239	rs7964138	G	A	0.7398	yeas of education
12	0.00489	49402562	1.75001e-06	0.02338	766345	ieu-a-1239	rs80257979	G	T	0.04082	yeas of education
13	0.00204	31783977	2.13e-10	-0.01295	766345	ieu-a-1239	rs9529119	G	C	0.8027	yeas of education
13	0.003	92044587	4.77002e-09	0.01756	766345	ieu-a-1239	rs11620355	A	G	0.1156	yeas of education
13	0.00192	58335375	3.05985e-37	0.02449	766345	ieu-a-1239	rs1334297	A	G	0.784	yeas of education
13	0.00178	55761771	3.25012e-11	0.0118	766345	ieu-a-1239	rs7993663	C	T	0.3571	yeas of education
13	0.0017	81471113	4.82003e-10	-0.0106	766345	ieu-a-1239	rs2478208	C	G	0.5	yeas of education
13	0.00196	62320977	1.32999e-09	-0.01189	766345	ieu-a-1239	rs1582173	C	T	0.2602	yeas of education
13	0.00174	64616335	9.29994e-07	-0.00854	766345	ieu-a-1239	rs269636	A	G	0.4048	yeas of education
13	0.00182	100825526	1.83e-07	0.00947	766345	ieu-a-1239	rs4772268	A	G	0.3588	yeas of education
13	0.0017	69221551	3.29997e-07	-0.0087	766345	ieu-a-1239	rs9541479	T	C	0.4592	yeas of education
13	0.00173	71242457	3.79001e-07	-0.00877	766345	ieu-a-1239	rs338119	C	T	0.3622	yeas of education
13	0.00189	91629272	1.26e-09	-0.01149	766345	ieu-a-1239	rs7332724	T	C	0.2619	yeas of education
13	0.00172	31641248	7.74997e-08	0.00922	766345	ieu-a-1239	rs4941735	T	C	0.568	yeas of education
13	0.00245	36308757	4.54004e-07	-0.01236	766345	ieu-a-1239	rs9530945	T	C	0.1497	yeas of education
13	0.0017	99100046	2.38002e-10	-0.0108	766345	ieu-a-1239	rs9556958	T	C	0.5289	yeas of education
13	0.0022	89193651	8.77001e-07	-0.01084	766345	ieu-a-1239	rs4415893	T	C	0.182	yeas of education
13	0.00196	109693885	2.71e-08	-0.01091	766345	ieu-a-1239	rs277828	A	C	0.2568	yeas of education
14	0.00325	57300708	3.70997e-08	-0.01788	766345	ieu-a-1239	rs11627087	G	A	0.08503	yeas of education
14	0.00173	59268292	2.39999e-06	-0.00815	766345	ieu-a-1239	rs12147929	G	A	0.369	yeas of education
14	0.00183	42785198	5.16e-07	0.00917	766345	ieu-a-1239	rs11846738	T	G	0.3673	yeas of education
14	0.00175	29853054	1.16001e-06	0.00852	766345	ieu-a-1239	rs1018542	A	G	0.6139	yeas of education
14	0.00171	85032707	1.11995e-13	0.01269	766345	ieu-a-1239	rs2998315	G	A	0.5782	yeas of education
14	0.00293	21824283	1.03999e-06	-0.0143	766345	ieu-a-1239	rs8004294	A	G	0.91667	yeas of education
14	0.00223	26981100	1.17004e-15	0.01782	766345	ieu-a-1239	rs8020034	A	G	0.2058	yeas of education
14	0.00215	29600506	1.85012e-18	0.01883	766345	ieu-a-1239	rs176218	T	G	0.2007	yeas of education
14	0.0017	94287860	2.07e-10	-0.01082	766345	ieu-a-1239	rs736282	C	T	0.5153	yeas of education
14	0.00171	74889870	3.01002e-09	0.01016	766345	ieu-a-1239	rs730384	A	G	0.4558	yeas of education
14	0.0017	89779535	1.61998e-09	0.01025	766345	ieu-a-1239	rs60904894	C	A	0.5	yeas of education
14	0.00199	101539197	1.21001e-06	-0.00967	766345	ieu-a-1239	rs2295654	T	C	0.2313	yeas of education
14	0.0017	101785956	6.64003e-07	-0.00846	766345	ieu-a-1239	rs4906099	T	C	0.5187	yeas of education
14	0.00279	56468867	2.24999e-06	-0.01318	766345	ieu-a-1239	rs12890551	A	G	0.1003	yeas of education
14	0.0017	41373700	1.2e-06	-0.00825	766345	ieu-a-1239	rs1158542	A	G	0.5255	yeas of education
14	0.00173	30137407	3.98997e-07	-0.00878	766345	ieu-a-1239	rs17115183	T	C	0.3861	yeas of education
14	0.00172	69481343	2.07e-09	-0.01031	766345	ieu-a-1239	rs242093	A	G	0.5476	yeas of education
14	0.00209	72425819	1.38007e-12	0.01477	766345	ieu-a-1239	rs2067854	A	G	0.182	yeas of education
14	0.0026	79825106	5.69994e-08	0.01411	766345	ieu-a-1239	rs61993073	T	C	0.1514	yeas of education
14	0.00185	104054425	6.12068e-11	0.01208	766345	ieu-a-1239	rs8008382	C	T	0.6871	yeas of education
14	0.00207	23424186	4.35001e-09	0.01215	766345	ieu-a-1239	rs2016392	G	A	0.7704	yeas of education
14	0.00176	61025617	1.49001e-09	-0.01063	766345	ieu-a-1239	rs4442732	G	A	0.5969	yeas of education
15	0.00171	50850562	4.35001e-09	-0.01005	766345	ieu-a-1239	rs2414072	A	T	0.4864	yeas of education
15	0.00171	26787311	1.34999e-07	-0.00901	766345	ieu-a-1239	rs58233122	T	C	0.4745	yeas of education
15	0.00176	96899827	2.12002e-06	-0.00834	766345	ieu-a-1239	rs745136	G	T	0.5221	yeas of education
15	0.00177	27234553	3.88956e-12	-0.01231	766345	ieu-a-1239	rs11635092	A	G	0.3639	yeas of education
15	0.00198	34659517	2.90998e-09	0.01173	766345	ieu-a-1239	rs117799466	C	G	0.3776	yeas of education
15	0.00225	65982677	5.06058e-11	0.01477	766345	ieu-a-1239	rs28513670	G	A	0.1531	yeas of education
15	0.00204	77246990	4.53002e-06	0.00934	766345	ieu-a-1239	rs2469226	A	T	0.2279	yeas of education
15	0.00199	61468467	8.07997e-08	-0.01067	766345	ieu-a-1239	rs1437543	A	G	0.2619	yeas of education
15	0.00197	78006899	1.33999e-15	0.01571	766345	ieu-a-1239	rs56391344	A	G	0.2381	yeas of education
15	0.00207	96911139	2.77e-09	0.01233	766345	ieu-a-1239	rs4984541	G	A	0.2415	yeas of education
15	0.0017	27988078	2.01002e-06	-0.00809	766345	ieu-a-1239	rs4068854	T	C	0.4745	yeas of education
15	0.0017	93456069	2.39999e-09	0.01017	766345	ieu-a-1239	rs4778058	C	T	0.5221	yeas of education
15	0.00249	63777961	6.32004e-07	-0.01239	766345	ieu-a-1239	rs12148463	A	G	0.8827	yeas of education
15	0.00186	75194490	2.63998e-07	0.0096	766345	ieu-a-1239	rs6495127	T	C	0.6956	yeas of education
15	0.00174	47513253	1.69981e-15	-0.01385	766345	ieu-a-1239	rs6493265	T	C	0.3895	yeas of education
15	0.00471	57605274	4.34e-07	-0.0238	766345	ieu-a-1239	rs10518910	G	T	0.03231	yeas of education
16	0.00205	61503635	4.12003e-11	0.01355	766345	ieu-a-1239	rs9938678	T	A	0.2432	yeas of education
16	0.00197	24698903	5.66996e-08	-0.01068	766345	ieu-a-1239	rs8049014	A	G	0.767	yeas of education
16	0.00175	51188432	1.33999e-10	0.01123	766345	ieu-a-1239	rs2052285	A	G	0.5765	yeas of education
16	0.00195	71943414	5.16e-07	0.00979	766345	ieu-a-1239	rs9302631	T	C	0.716	yeas of education
16	0.00219	65448079	1.72001e-08	0.01235	766345	ieu-a-1239	rs818415	G	T	0.182	yeas of education
16	0.00176	28555400	3.72992e-23	-0.01741	766345	ieu-a-1239	rs4787457	G	A	0.3146	yeas of education
16	0.00194	740466	1.19001e-07	0.01027	766345	ieu-a-1239	rs4984913	G	A	0.2568	yeas of education
16	0.00172	1246748	4.56983e-11	-0.01134	766345	ieu-a-1239	rs9933256	G	A	0.4082	yeas of education
16	0.00597	10205467	3.79001e-09	-0.03521	766345	ieu-a-1239	rs117468730	A	G	0.0119	yeas of education
16	0.00198	12215741	6.42984e-12	-0.0136	766345	ieu-a-1239	rs9936270	T	C	0.3078	yeas of education
16	0.00171	26577390	3.91003e-06	-0.00788	766345	ieu-a-1239	rs2520122	C	T	0.5493	yeas of education
16	0.00173	83608924	5.66996e-10	0.01075	766345	ieu-a-1239	rs34485537	T	C	0.3895	yeas of education
16	0.00302	89990843	4.17004e-07	0.01527	766345	ieu-a-1239	rs74415461	T	C	0.06122	yeas of education
16	0.00185	53538157	1.09001e-08	0.01058	766345	ieu-a-1239	rs3809634	G	A	0.335	yeas of education
16	0.00189	82790537	1.19001e-06	-0.0092	766345	ieu-a-1239	rs1462043	T	C	0.767	yeas of education
16	0.00174	78172252	4.15002e-08	-0.00952	766345	ieu-a-1239	rs4888746	G	A	0.3776	yeas of education
16	0.00175	24291053	1.03001e-06	-0.00855	766345	ieu-a-1239	rs991911	A	T	0.3622	yeas of education
16	0.00172	49791526	2.50998e-06	-0.0081	766345	ieu-a-1239	rs9936954	T	C	0.6003	yeas of education
16	0.00194	67850700	1.51999e-09	0.01173	766345	ieu-a-1239	rs35316276	T	C	0.2942	yeas of education
16	0.00172	87444253	3.89e-10	0.01078	766345	ieu-a-1239	rs60483752	C	G	0.5816	yeas of education
16	0.00219	7548849	3.09999e-07	0.01123	766345	ieu-a-1239	rs7205442	T	A	0.8418	yeas of education
16	0.00183	54204243	2.30001e-06	-0.00867	766345	ieu-a-1239	rs836997	G	A	0.6769	yeas of education
17	0.00263	8033368	1.06999e-06	0.01283	766345	ieu-a-1239	rs4496222	C	T	0.8707	yeas of education
17	0.00202	42920929	1.91999e-12	-0.01425	766345	ieu-a-1239	rs11871429	G	A	0.2041	yeas of education
17	0.00213	43913558	1.31009e-17	-0.01821	766345	ieu-a-1239	rs74998289	G	T	0.2398	yeas of education
17	0.00189	46962021	8.9e-10	0.01155	766345	ieu-a-1239	rs9914918	A	G	0.2823	yeas of education
17	0.01373	64756013	2.07998e-06	-0.06514	766345	ieu-a-1239	rs117813291	C	T	0.01361	yeas of education
17	0.0022	79775089	8.52001e-07	0.01081	766345	ieu-a-1239	rs9797233	C	T	0.2823	yeas of education
17	0.00182	2302387	2.45997e-08	-0.01013	766345	ieu-a-1239	rs1381247	C	T	0.2908	yeas of education
17	0.00209	7358520	1e-10	0.01354	766345	ieu-a-1239	rs2302761	T	C	0.1905	yeas of education
17	0.00202	33197137	1.26e-07	0.01065	766345	ieu-a-1239	rs11658532	C	T	0.233	yeas of education
17	0.00354	56411755	1.26e-06	0.01714	766345	ieu-a-1239	rs62084585	T	G	0.05782	yeas of education
17	0.0017	17603317	3.73001e-08	0.00936	766345	ieu-a-1239	rs12940014	C	T	0.5204	yeas of education
17	0.00196	18548418	1.88999e-06	-0.00934	766345	ieu-a-1239	rs2530005	C	A	0.551	yeas of education
17	0.00255	19236954	2.36974e-11	0.01701	766345	ieu-a-1239	rs12602286	T	G	0.8861	yeas of education
17	0.00214	33927126	1.84001e-08	-0.01205	766345	ieu-a-1239	rs225291	G	A	0.8027	yeas of education
17	0.00191	79355294	1.93999e-13	0.01404	766345	ieu-a-1239	rs11657342	A	G	0.3554	yeas of education
17	0.00173	60177694	2.32001e-06	-0.00818	766345	ieu-a-1239	rs55742128	A	C	0.6276	yeas of education
17	0.00177	3893520	2.82001e-06	0.0083	766345	ieu-a-1239	rs9903071	C	T	0.4116	yeas of education
18	0.00182	5889765	1.75999e-07	0.0095	766345	ieu-a-1239	rs7190	G	A	0.6446	yeas of education
18	0.00174	21126952	2.22024e-17	0.01477	766345	ieu-a-1239	rs1618725	T	C	0.5204	yeas of education
18	0.00202	37416318	7.13017e-11	-0.01315	766345	ieu-a-1239	rs7233920	A	G	0.216	yeas of education
18	0.00178	48779159	5.39995e-08	0.00966	766345	ieu-a-1239	rs9962433	A	T	0.4388	yeas of education
18	0.00175	74141190	2.68999e-08	0.00974	766345	ieu-a-1239	rs2554835	A	G	0.398	yeas of education
18	0.00193	63516255	2.76001e-07	0.00994	766345	ieu-a-1239	rs72944064	C	T	0.2432	yeas of education
18	0.00171	22624708	4.87001e-10	-0.01066	766345	ieu-a-1239	rs10460095	A	G	0.5867	yeas of education
18	0.0028	25637562	1.42001e-09	0.01693	766345	ieu-a-1239	rs62103084	T	C	0.1429	yeas of education
18	0.00183	35159124	2.66011e-27	0.01978	766345	ieu-a-1239	rs9964724	T	C	0.6599	yeas of education
18	0.0019	77578191	1.63999e-10	-0.01213	766345	ieu-a-1239	rs11663602	A	C	0.2568	yeas of education
18	0.00172	2716496	9.94993e-07	0.00843	766345	ieu-a-1239	rs599400	C	G	0.4575	yeas of education
18	0.00218	42847976	2.10999e-06	-0.01035	766345	ieu-a-1239	rs62093662	T	C	0.199	yeas of education
18	0.00186	75902735	1.82012e-12	-0.01311	766345	ieu-a-1239	rs11081529	C	T	0.2568	yeas of education
18	0.00198	9565914	3.92998e-06	-0.00915	766345	ieu-a-1239	rs11081483	A	T	0.2449	yeas of education
18	0.00175	13005473	1.64999e-06	-0.00837	766345	ieu-a-1239	rs8097125	C	T	0.6071	yeas of education
18	0.00172	50810675	6.06038e-14	-0.01288	766345	ieu-a-1239	rs62097985	T	C	0.4116	yeas of education
18	0.00227	53210302	1.20005e-14	-0.0175	766345	ieu-a-1239	rs613872	T	G	0.8282	yeas of education
19	0.00185	1961474	1.38e-07	0.00973	766345	ieu-a-1239	rs2041120	A	G	0.3129	yeas of education
19	0.00181	19478022	9.25998e-09	0.01037	766345	ieu-a-1239	rs2905426	T	G	0.6446	yeas of education
19	0.00171	36231646	2.35001e-06	0.00806	766345	ieu-a-1239	rs2242523	T	C	0.4524	yeas of education
19	0.00347	50121274	1.62002e-07	-0.01818	766345	ieu-a-1239	rs76246107	A	G	0.09184	yeas of education
19	0.00228	32207820	3.57001e-07	0.0116	766345	ieu-a-1239	rs2043294	T	A	0.1718	yeas of education
19	0.00232	32982587	1.81999e-07	0.01212	766345	ieu-a-1239	rs2903739	T	C	0.8469	yeas of education
19	0.00245	54443051	4.64997e-06	0.01121	766345	ieu-a-1239	rs307913	A	G	0.8503	yeas of education
19	0.00174	3826749	7.76998e-07	-0.00859	766345	ieu-a-1239	rs757436	T	A	0.6582	yeas of education
19	0.00171	9959014	1.53003e-11	-0.01152	766345	ieu-a-1239	rs2287838	A	G	0.534	yeas of education
19	0.00189	30746753	1.25e-09	-0.01145	766345	ieu-a-1239	rs7257460	C	T	0.2704	yeas of education
19	0.00545	54960747	1.34999e-10	-0.03497	766345	ieu-a-1239	rs192436652	T	C	0.02211	yeas of education
19	0.00445	4474725	3.11e-10	0.02798	766345	ieu-a-1239	rs76608582	A	C	0.04082	yeas of education
20	0.00208	14811733	2.52e-11	-0.0139	766345	ieu-a-1239	rs16995054	T	C	0.2007	yeas of education
20	0.00235	58219764	7.54918e-11	-0.01528	766345	ieu-a-1239	rs6123924	G	A	0.1599	yeas of education
20	0.00175	59841800	3.57026e-13	0.01272	766345	ieu-a-1239	rs4810227	A	G	0.6344	yeas of education
20	0.00174	22317310	1.10994e-11	-0.01179	766345	ieu-a-1239	rs175325	A	T	0.5816	yeas of education
20	0.00181	30585762	7.11001e-07	0.00895	766345	ieu-a-1239	rs714604	A	G	0.3503	yeas of education
20	0.00178	3131488	1.03999e-06	0.0087	766345	ieu-a-1239	rs2422858	C	T	0.585	yeas of education
20	0.00234	41954383	5.81996e-09	0.01362	766345	ieu-a-1239	rs4369924	A	G	0.1684	yeas of education
20	0.00185	43620856	1.88001e-10	-0.01177	766345	ieu-a-1239	rs6513959	G	A	0.2789	yeas of education
20	0.00174	47523732	1.49001e-09	0.0105	766345	ieu-a-1239	rs6122735	T	C	0.4133	yeas of education
21	0.00185	47125046	2.06001e-06	-0.0088	766345	ieu-a-1239	rs2297293	G	C	0.6871	yeas of education
21	0.00208	35252696	1.2e-08	-0.01185	766345	ieu-a-1239	rs743316	C	T	0.182	yeas of education
21	0.00206	22718157	1.09999e-06	0.01003	766345	ieu-a-1239	rs9977306	A	G	0.2313	yeas of education
21	0.00178	30472130	1.21001e-07	-0.00942	766345	ieu-a-1239	rs7276567	T	C	0.3844	yeas of education
21	0.00194	33085585	2.13998e-06	-0.0092	766345	ieu-a-1239	rs1544	A	G	0.2738	yeas of education
21	0.00312	46493623	3.17001e-07	-0.01595	766345	ieu-a-1239	rs11575902	G	T	0.08163	yeas of education
21	0.00177	42653237	9.8992e-16	-0.01423	766345	ieu-a-1239	rs1964927	G	A	0.6378	yeas of education
21	0.00185	20026532	4.15002e-08	0.01013	766345	ieu-a-1239	rs7278859	T	A	0.3078	yeas of education
22	0.00197	29880773	5.87003e-07	0.00984	766345	ieu-a-1239	rs165633	G	A	0.1786	yeas of education
22	0.00172	51104680	2.92012e-18	0.01497	766345	ieu-a-1239	rs9616906	A	G	0.4235	yeas of education
22	0.00286	34329603	2.41991e-12	0.02007	766345	ieu-a-1239	rs35532491	T	A	0.1071	yeas of education
22	0.00171	39972162	2.77971e-11	-0.01138	766345	ieu-a-1239	rs3788556	C	T	0.5408	yeas of education
22	0.00191	50883359	8.63993e-07	-0.00941	766345	ieu-a-1239	rs1076780	G	A	0.7075	yeas of education
22	0.00248	39289014	2.34002e-07	0.01285	766345	ieu-a-1239	rs143743568	A	G	0.1361	yeas of education
1	0.00324615	204587047	4.90004e-11	0.0213402	397751	ukb-b-7408	rs11588857	A	G	0.209469	household income before tax
1	0.00274153	91212216	3.50026e-12	-0.0190757	397751	ukb-b-7408	rs6699397	G	A	0.369644	household income before tax
1	0.00356762	20888207	6.69993e-09	0.0206878	397751	ukb-b-7408	rs488786	T	C	0.164058	household income before tax
1	0.00515372	22393980	3.2e-06	-0.023994	397751	ukb-b-7408	rs17425695	A	G	0.072247	household income before tax
1	0.002994	177864136	1.6e-06	0.0143707	397751	ukb-b-7408	rs1336780	A	T	0.733866	household income before tax
1	0.00273603	191444939	2e-06	0.0129923	397751	ukb-b-7408	rs140840495	C	A	0.370477	household income before tax
1	0.00278855	201872209	2.90001e-09	-0.0165601	397751	ukb-b-7408	rs2820314	C	A	0.338157	household income before tax
1	0.0027123	91088884	1e-06	-0.0132481	397751	ukb-b-7408	rs4370753	C	T	0.612902	household income before tax
1	0.0026424	96200401	8e-09	-0.0152441	397751	ukb-b-7408	rs11165472	T	A	0.486343	household income before tax
1	0.00364362	8942665	8.79995e-08	-0.0194965	397751	ukb-b-7408	rs61784222	C	T	0.842523	household income before tax
1	0.00363887	74858724	1.89998e-06	0.0173289	397751	ukb-b-7408	rs1569092	A	G	0.161452	household income before tax
1	0.00263926	235600129	2.1e-06	0.012521	397751	ukb-b-7408	rs6429082	C	T	0.519818	household income before tax
1	0.00341774	67094288	9.40005e-08	0.0182409	397751	ukb-b-7408	rs72669450	G	A	0.186884	household income before tax
1	0.00533323	156290656	1.5e-06	-0.0256748	397751	ukb-b-7408	rs11548200	C	T	0.065934	household income before tax
1	0.00293518	44183540	5.00035e-11	0.0192858	397751	ukb-b-7408	rs6429636	T	G	0.719691	household income before tax
1	0.0113338	117627036	4.09996e-06	0.0521929	397751	ukb-b-7408	rs186805337	G	A	0.015642	household income before tax
1	0.00353046	32204683	4.30002e-07	-0.0178472	397751	ukb-b-7408	rs2050256	G	A	0.169868	household income before tax
1	0.00339882	193833473	2.39999e-06	0.0160321	397751	ukb-b-7408	rs10801261	T	C	0.185474	household income before tax
2	0.00529567	8442225	4e-07	-0.0268395	397751	ukb-b-7408	rs72781045	T	C	0.066716	household income before tax
2	0.00495441	44870020	1.29999e-06	0.0239991	397751	ukb-b-7408	rs538789	G	A	0.077271	household income before tax
2	0.00276845	174002629	1.5e-07	-0.014542	397751	ukb-b-7408	rs17760899	G	A	0.351841	household income before tax
2	0.00273347	161265910	1.7e-08	-0.0154093	397751	ukb-b-7408	rs12692596	T	C	0.3717	household income before tax
2	0.00388097	203401520	1.29999e-07	-0.0205008	397751	ukb-b-7408	rs13023920	C	G	0.133808	household income before tax
2	0.00289346	117396881	1.2e-07	0.0152989	397751	ukb-b-7408	rs6718890	A	G	0.300374	household income before tax
2	0.0026985	144382641	3.40001e-07	0.0137607	397751	ukb-b-7408	rs10171904	G	A	0.581889	household income before tax
2	0.00293975	56496589	4e-06	-0.0135532	397751	ukb-b-7408	rs214045	G	A	0.709632	household income before tax
2	0.00306281	73752368	1.6e-07	-0.016038	397751	ukb-b-7408	rs10469966	A	G	0.252501	household income before tax
2	0.0026631	201229473	1.40001e-06	0.0128675	397751	ukb-b-7408	rs295129	A	G	0.559634	household income before tax
2	0.00270239	215672793	1.2e-07	0.0143051	397751	ukb-b-7408	rs6757091	C	G	0.602167	household income before tax
2	0.00282732	32502495	3.29997e-09	0.0167299	397751	ukb-b-7408	rs387780	C	T	0.674498	household income before tax
2	0.00350116	226331823	1.40001e-06	0.0168975	397751	ukb-b-7408	rs10933093	A	G	0.173274	household income before tax
2	0.00851645	188919210	1.2e-09	-0.0517926	397751	ukb-b-7408	rs11678501	C	T	0.024727	household income before tax
2	0.00284154	48637390	3.89996e-06	0.013125	397751	ukb-b-7408	rs62137021	T	G	0.31808	household income before tax
2	0.00372999	66575805	1.09999e-06	0.0181691	397751	ukb-b-7408	rs111839266	G	T	0.148866	household income before tax
2	0.00273235	95537622	4e-07	-0.0138447	397751	ukb-b-7408	rs11164112	G	A	0.377563	household income before tax
2	0.00385533	10984514	8.40001e-07	0.0189884	397751	ukb-b-7408	rs77966298	G	A	0.137069	household income before tax
2	0.00305751	15480441	3.59998e-06	-0.0141627	397751	ukb-b-7408	rs4668897	G	C	0.745982	household income before tax
2	0.00403724	60702766	4.79999e-07	0.0203244	397751	ukb-b-7408	rs733628	C	T	0.121667	household income before tax
2	0.00299285	100801959	7.29962e-12	0.0205047	397751	ukb-b-7408	rs13002946	A	T	0.269216	household income before tax
2	0.00286114	212631483	3.19963e-11	-0.0189832	397751	ukb-b-7408	rs62183028	T	G	0.310562	household income before tax
2	0.00265961	199497115	9.20026e-11	-0.0172341	397751	ukb-b-7408	rs1455350	A	T	0.477454	household income before tax
2	0.00354765	237053799	6.4e-07	-0.0176659	397751	ukb-b-7408	rs56233108	G	A	0.167211	household income before tax
2	0.00264778	215289285	1.79999e-06	0.0126375	397751	ukb-b-7408	rs7558283	C	T	0.478263	household income before tax
2	0.00298684	77044619	1.6e-06	0.0143308	397751	ukb-b-7408	rs11902250	C	T	0.26918	household income before tax
3	0.00552981	68934283	7.29995e-07	-0.0273955	397751	ukb-b-7408	rs17048099	C	T	0.060624	household income before tax
3	0.00327682	177237672	3.2e-07	-0.0167542	397751	ukb-b-7408	rs79050526	A	G	0.205092	household income before tax
3	0.00295323	123712966	5.69994e-10	-0.0183042	397751	ukb-b-7408	rs2332719	G	A	0.278917	household income before tax
3	0.0108447	17132561	4.39997e-06	-0.0498151	397751	ukb-b-7408	rs137926116	T	C	0.015514	household income before tax
3	0.00804884	56531026	4.79999e-06	-0.0368001	397751	ukb-b-7408	rs11713865	C	T	0.02841	household income before tax
3	0.00267881	71582521	9.40005e-09	0.0153807	397751	ukb-b-7408	rs11714337	A	G	0.431007	household income before tax
3	0.00288021	49644012	3.10027e-15	0.0227135	397751	ukb-b-7408	rs11917431	T	C	0.300831	household income before tax
3	0.00265338	85180270	1.79999e-06	0.0126684	397751	ukb-b-7408	rs6549016	C	A	0.536094	household income before tax
3	0.00266357	168953902	8.60003e-07	0.0131077	397751	ukb-b-7408	rs1488113	G	T	0.562092	household income before tax
3	0.00366269	127018177	2.1e-06	-0.0173587	397751	ukb-b-7408	rs34928400	C	T	0.153477	household income before tax
3	0.00324487	131242502	1.7e-06	-0.0155184	397751	ukb-b-7408	rs1385969	G	A	0.220625	household income before tax
4	0.00283527	140787695	1.79999e-06	0.0135396	397751	ukb-b-7408	rs2271391	T	C	0.327189	household income before tax
4	0.00274645	152601841	2.90001e-06	-0.0128384	397751	ukb-b-7408	rs2406974	A	G	0.368025	household income before tax
4	0.00395672	21892238	2.19999e-07	0.0204959	397751	ukb-b-7408	rs75724394	C	T	0.127722	household income before tax
4	0.00333289	42361932	3.29997e-06	-0.015496	397751	ukb-b-7408	rs56102337	T	C	0.200439	household income before tax
4	0.00287545	2858005	6.69993e-08	0.0155263	397751	ukb-b-7408	rs1263412	G	A	0.30613	household income before tax
4	0.00382992	17880416	2.5e-09	-0.0228296	397751	ukb-b-7408	rs7700107	C	A	0.138299	household income before tax
4	0.0180039	130189185	5.39995e-07	-0.0902217	397751	ukb-b-7408	rs140813766	G	A	0.005471	household income before tax
4	0.00308718	97180114	4.79999e-06	0.0141174	397751	ukb-b-7408	rs11943616	A	G	0.241105	household income before tax
4	0.00269248	159651875	9.69996e-07	0.0131867	397751	ukb-b-7408	rs28600726	A	G	0.564143	household income before tax
4	0.00791359	115387129	1.5e-06	-0.0381182	397751	ukb-b-7408	rs74367134	T	C	0.032731	household income before tax
4	0.00481056	103198082	1.2e-07	-0.0254936	397751	ukb-b-7408	rs13135092	G	A	0.083203	household income before tax
4	0.00295821	173972543	1.89998e-06	0.0141066	397751	ukb-b-7408	rs11938010	G	A	0.724671	household income before tax
4	0.00804788	100239319	1e-09	-0.0491072	397751	ukb-b-7408	rs1229984	C	T	0.972949	household income before tax
5	0.00289645	141132286	2.90001e-13	0.0211431	397751	ukb-b-7408	rs32940	C	T	0.700979	household income before tax
5	0.00381686	137818608	4.49997e-06	0.0175008	397751	ukb-b-7408	rs62382367	T	C	0.139743	household income before tax
5	0.00286683	174854625	4.09996e-06	-0.0131988	397751	ukb-b-7408	rs266003	A	G	0.671065	household income before tax
5	0.0051716	27503039	8.30004e-07	0.02549	397751	ukb-b-7408	rs114361452	T	C	0.072503	household income before tax
5	0.00305565	91163650	1.89998e-06	-0.0145683	397751	ukb-b-7408	rs13362153	C	G	0.749134	household income before tax
5	0.00342204	7368134	2.30001e-06	0.0161576	397751	ukb-b-7408	rs17207277	T	A	0.187107	household income before tax
5	0.00508655	161437023	5.30005e-08	-0.0276816	397751	ukb-b-7408	rs7727093	T	C	0.075583	household income before tax
5	0.00381159	154360999	4.60002e-07	0.0192196	397751	ukb-b-7408	rs12519840	G	T	0.140849	household income before tax
5	0.00338479	89405980	9.90011e-07	0.0165639	397751	ukb-b-7408	rs1698139	G	A	0.189462	household income before tax
5	0.00264682	94019780	5.60003e-07	-0.0132491	397751	ukb-b-7408	rs2112449	G	A	0.525328	household income before tax
5	0.0026601	60550041	3.10027e-15	0.0209797	397751	ukb-b-7408	rs6868457	C	T	0.478238	household income before tax
6	0.00314241	396321	9.29994e-08	-0.0167775	397751	ukb-b-7408	rs12203592	T	C	0.220236	household income before tax
6	0.00273539	31564167	5.69994e-09	-0.0159385	397751	ukb-b-7408	rs2515919	G	A	0.369978	household income before tax
6	0.0028806	108934461	2.59998e-07	0.0148279	397751	ukb-b-7408	rs2764264	T	C	0.695608	household income before tax
6	0.00264313	33301229	5.1e-09	-0.015448	397751	ukb-b-7408	rs3130264	G	C	0.513869	household income before tax
6	0.00274673	152202007	4e-06	0.0126632	397751	ukb-b-7408	rs3757323	C	T	0.63128	household income before tax
6	0.00495368	163857445	4.09996e-08	-0.0271853	397751	ukb-b-7408	rs73015322	T	G	0.076734	household income before tax
6	0.00265073	98574560	3.10027e-17	0.0223829	397751	ukb-b-7408	rs968050	T	C	0.483185	household income before tax
6	0.00422371	114184248	5.30005e-08	0.0229797	397751	ukb-b-7408	rs28558559	C	T	0.111026	household income before tax
6	0.00460734	155831498	9.09997e-07	-0.0226194	397751	ukb-b-7408	rs62429693	A	T	0.091246	household income before tax
6	0.00564149	28863483	1.5e-06	-0.02715	397751	ukb-b-7408	rs209139	A	C	0.058243	household income before tax
6	0.010375	140295101	7.10003e-07	-0.0514505	397751	ukb-b-7408	rs72988707	T	G	0.017348	household income before tax
6	0.00770243	12803116	2.19999e-06	0.0364512	397751	ukb-b-7408	rs72835681	G	A	0.030448	household income before tax
6	0.00509352	94780472	4.79999e-06	-0.0232925	397751	ukb-b-7408	rs72915243	A	C	0.072758	household income before tax
6	0.00266861	126704795	1.5e-08	0.015105	397751	ukb-b-7408	rs9388490	T	C	0.439901	household income before tax
7	0.00487633	113924934	2.80001e-07	-0.0250341	397751	ukb-b-7408	rs75901808	G	A	0.083181	household income before tax
7	0.00406172	8005174	2.1e-10	-0.0258177	397751	ukb-b-7408	rs12531825	A	G	0.122596	household income before tax
7	0.00264682	104860104	1.29999e-06	0.0128267	397751	ukb-b-7408	rs68113831	C	G	0.522332	household income before tax
7	0.0036286	114456097	7.90005e-07	-0.01792	397751	ukb-b-7408	rs112228732	A	C	0.160079	household income before tax
7	0.00457921	54966738	5.19996e-09	0.0267483	397751	ukb-b-7408	rs77126132	A	G	0.093289	household income before tax
7	0.00336392	74294925	1.5e-06	-0.0161669	397751	ukb-b-7408	rs2529275	T	C	0.195913	household income before tax
7	0.0151769	126244536	3.29997e-08	-0.0838859	397751	ukb-b-7408	rs71576284	A	C	0.008961	household income before tax
7	0.00489048	2126815	3.79997e-06	-0.0226042	397751	ukb-b-7408	rs11973308	C	T	0.080174	household income before tax
8	0.0028804	1807831	4.39997e-07	-0.0145504	397751	ukb-b-7408	rs7003950	G	A	0.304793	household income before tax
8	0.00280327	81298808	1.79999e-06	0.0133831	397751	ukb-b-7408	rs13274961	A	G	0.664947	household income before tax
8	0.00283397	57361599	2.59998e-06	0.0133138	397751	ukb-b-7408	rs2576576	A	G	0.323354	household income before tax
8	0.00268466	141635329	7.59994e-07	-0.0132762	397751	ukb-b-7408	rs1962104	C	T	0.558122	household income before tax
8	0.0031613	93013260	2.1e-07	-0.0164043	397751	ukb-b-7408	rs2916248	G	A	0.22544	household income before tax
8	0.00381447	116029440	4.70002e-07	0.0192154	397751	ukb-b-7408	rs75731281	T	C	0.141849	household income before tax
8	0.00880924	143348758	3.50002e-06	0.0408599	397751	ukb-b-7408	rs57634503	A	G	0.02303	household income before tax
8	0.00267028	30865733	1e-09	0.0162948	397751	ukb-b-7408	rs1421334	C	A	0.549035	household income before tax
8	0.00397925	87882051	2.90001e-06	-0.0186205	397751	ukb-b-7408	rs2453438	C	T	0.872738	household income before tax
9	0.00338512	99236092	3.69999e-08	0.0186402	397751	ukb-b-7408	rs10761035	A	G	0.188004	household income before tax
9	0.00309515	1792147	4.20001e-08	0.0169724	397751	ukb-b-7408	rs2068428	T	C	0.239041	household income before tax
9	0.00313275	137247403	1.5e-06	-0.0150801	397751	ukb-b-7408	rs944859	C	T	0.235449	household income before tax
9	0.00272622	3150887	2.90001e-07	0.0139833	397751	ukb-b-7408	rs1358906	A	G	0.38132	household income before tax
9	0.00268405	23346850	7.59976e-24	0.0270261	397751	ukb-b-7408	rs10429582	C	T	0.416388	household income before tax
9	0.00298284	81351109	4.30002e-06	0.0137164	397751	ukb-b-7408	rs10867244	A	G	0.725614	household income before tax
9	0.002696	96403367	1.29999e-06	0.0130347	397751	ukb-b-7408	rs10761247	A	G	0.589775	household income before tax
9	0.00272463	82432283	7.79992e-07	0.0134613	397751	ukb-b-7408	rs55887402	A	T	0.456775	household income before tax
9	0.00814711	20630170	4.39997e-06	-0.0374215	397751	ukb-b-7408	rs79498287	A	G	0.027925	household income before tax
9	0.00440799	122204125	3.40001e-06	-0.0204805	397751	ukb-b-7408	rs2416701	C	T	0.100657	household income before tax
9	0.00266159	124613278	1.89998e-06	0.0126696	397751	ukb-b-7408	rs4308812	G	A	0.555636	household income before tax
9	0.00403031	140251458	3.09999e-07	-0.0206238	397751	ukb-b-7408	rs73581580	A	G	0.122226	household income before tax
9	0.0045527	98264942	8.30004e-07	0.022434	397751	ukb-b-7408	rs28427480	C	A	0.093881	household income before tax
10	0.00305604	133761285	1.7e-08	0.017225	397751	ukb-b-7408	rs34473884	A	G	0.248977	household income before tax
10	0.00277643	103555611	3.50002e-09	-0.0163993	397751	ukb-b-7408	rs11191116	T	C	0.351782	household income before tax
10	0.00273259	86413588	4.79999e-07	0.0137543	397751	ukb-b-7408	rs7918083	A	G	0.616313	household income before tax
10	0.00274277	19343525	2.19999e-07	0.0142038	397751	ukb-b-7408	rs10826891	T	C	0.606445	household income before tax
10	0.0032334	20394395	3.40001e-06	-0.0150269	397751	ukb-b-7408	rs11011803	C	T	0.21182	household income before tax
10	0.00270047	65104500	4.09996e-08	0.014813	397751	ukb-b-7408	rs7896518	G	A	0.428029	household income before tax
10	0.00331973	106764204	1.2e-06	0.0161014	397751	ukb-b-7408	rs10400055	G	A	0.199134	household income before tax
10	0.00393191	106202272	6.59994e-07	-0.0195566	397751	ukb-b-7408	rs11192059	T	C	0.134179	household income before tax
11	0.00305341	126197991	7.59994e-07	0.015099	397751	ukb-b-7408	rs658614	T	C	0.255999	household income before tax
11	0.00280888	115114958	7.10003e-08	0.0151394	397751	ukb-b-7408	rs2186420	C	T	0.334703	household income before tax
11	0.00269896	80474179	4.90004e-06	0.0123277	397751	ukb-b-7408	rs7952581	A	C	0.400469	household income before tax
11	0.00340034	39943631	3.69999e-07	-0.0172878	397751	ukb-b-7408	rs34724353	T	C	0.191991	household income before tax
11	0.00285076	57661032	4.39997e-08	0.0156098	397751	ukb-b-7408	rs589914	G	A	0.684776	household income before tax
11	0.0034099	126887637	1.7e-07	0.0178204	397751	ukb-b-7408	rs1939228	C	A	0.184565	household income before tax
12	0.00329436	97657878	1.89998e-07	-0.0171677	397751	ukb-b-7408	rs12427402	A	G	0.2066	household income before tax
12	0.0026656	121055923	1.40001e-07	-0.014033	397751	ukb-b-7408	rs10849770	G	A	0.465473	household income before tax
12	0.0026551	89771903	4.20001e-06	-0.0122204	397751	ukb-b-7408	rs704061	C	T	0.454533	household income before tax
12	0.00428868	13415288	4.79999e-07	0.0215957	397751	ukb-b-7408	rs10772643	T	C	0.892392	household income before tax
12	0.00319545	23710942	1.40001e-07	0.0168095	397751	ukb-b-7408	rs10771003	T	G	0.778009	household income before tax
12	0.00268398	16743217	3.50002e-06	-0.0124571	397751	ukb-b-7408	rs2058799	G	A	0.584386	household income before tax
12	0.00323267	121984419	3.50002e-06	-0.0149991	397751	ukb-b-7408	rs112027902	A	C	0.224764	household income before tax
13	0.00264763	51150873	7.79992e-09	0.0152867	397751	ukb-b-7408	rs9596313	A	G	0.505975	household income before tax
13	0.00355533	108569036	6.49995e-07	0.0176904	397751	ukb-b-7408	rs2487329	A	G	0.832965	household income before tax
13	0.00267287	22067809	2e-06	0.012709	397751	ukb-b-7408	rs9552438	C	A	0.569042	household income before tax
13	0.0026641	99100046	8.50002e-09	-0.0153409	397751	ukb-b-7408	rs9556958	T	C	0.524062	household income before tax
14	0.0105684	20720540	4.09996e-07	0.0535103	397751	ukb-b-7408	rs75692985	C	A	0.018178	household income before tax
14	0.0032593	27120136	2.30001e-06	0.0154101	397751	ukb-b-7408	rs1950399	A	G	0.21081	household income before tax
14	0.00266308	33303540	1.39991e-12	-0.0188574	397751	ukb-b-7408	rs12883788	T	C	0.459864	household income before tax
14	0.00270801	77645057	1.29999e-07	-0.0143091	397751	ukb-b-7408	rs28437641	G	A	0.391002	household income before tax
14	0.0026549	88254383	5.89997e-08	0.0143976	397751	ukb-b-7408	rs56195515	C	T	0.457156	household income before tax
14	0.00331757	30211876	4.20001e-07	-0.0167893	397751	ukb-b-7408	rs2877987	A	G	0.202371	household income before tax
14	0.00350932	101799990	8.70001e-07	0.0172656	397751	ukb-b-7408	rs4144040	T	A	0.235051	household income before tax
15	0.00312649	35752638	6.59994e-07	-0.0155439	397751	ukb-b-7408	rs12050906	T	A	0.760935	household income before tax
15	0.00264482	83503457	8.9e-07	0.0129984	397751	ukb-b-7408	rs9806482	C	T	0.510595	household income before tax
15	0.00266387	95246247	1.09999e-06	0.012971	397751	ukb-b-7408	rs12912324	G	A	0.526591	household income before tax
16	0.00269156	6200411	8.19993e-08	0.0144338	397751	ukb-b-7408	rs4786826	T	G	0.440077	household income before tax
16	0.0043501	90085139	2.59998e-07	-0.0224042	397751	ukb-b-7408	rs76265950	C	A	0.103059	household income before tax
16	0.00295672	24775438	1.5e-07	0.0155304	397751	ukb-b-7408	rs12930481	G	A	0.280553	household income before tax
16	0.0033995	787738	8.09991e-07	0.0167674	397751	ukb-b-7408	rs12597563	C	G	0.187197	household income before tax
16	0.00265741	30623979	1.7e-06	-0.0127056	397751	ukb-b-7408	rs67693285	G	T	0.476968	household income before tax
16	0.00554003	49720436	1.29999e-06	0.0267797	397751	ukb-b-7408	rs55857661	A	G	0.068796	household income before tax
16	0.00279169	28607532	1.09999e-10	-0.0179965	397751	ukb-b-7408	rs4115668	A	G	0.346945	household income before tax
16	0.00430529	77091472	2.19999e-06	0.0203822	397751	ukb-b-7408	rs1564928	T	G	0.109628	household income before tax
16	0.00282966	2486615	9.80009e-07	-0.0138537	397751	ukb-b-7408	rs4387603	T	C	0.677476	household income before tax
16	0.0034953	54671719	4.49997e-06	0.0160377	397751	ukb-b-7408	rs1548911	C	T	0.176949	household income before tax
16	0.00387202	78645019	5.30005e-08	-0.0210652	397751	ukb-b-7408	rs62037152	C	T	0.138726	household income before tax
17	0.00264865	46999673	8e-08	-0.0142158	397751	ukb-b-7408	rs60540186	C	T	0.527094	household income before tax
17	0.00314818	44091886	9.3994e-14	-0.0234517	397751	ukb-b-7408	rs9891103	T	C	0.229018	household income before tax
17	0.00272006	14478820	2.59998e-06	0.0127906	397751	ukb-b-7408	rs12373148	G	C	0.389	household income before tax
17	0.00274983	35874192	2.69998e-07	-0.0141465	397751	ukb-b-7408	rs1016678	G	A	0.633839	household income before tax
18	0.00286697	35138110	1.20005e-12	-0.0203602	397751	ukb-b-7408	rs11877758	G	T	0.312055	household income before tax
18	0.00339684	53398626	7.89951e-14	-0.0253813	397751	ukb-b-7408	rs784256	A	G	0.810934	household income before tax
18	0.00267812	50895766	2.39999e-10	-0.0169614	397751	ukb-b-7408	rs7227402	T	G	0.423669	household income before tax
18	0.00335836	38109815	4.30002e-06	-0.0154345	397751	ukb-b-7408	rs8093640	A	C	0.807446	household income before tax
19	0.00426829	13149854	9.49992e-10	-0.0261129	397751	ukb-b-7408	rs75413320	C	T	0.108161	household income before tax
19	0.00488919	23342833	4.49997e-06	-0.0224363	397751	ukb-b-7408	rs2362135	A	G	0.080956	household income before tax
19	0.00279836	5002301	1.40001e-08	0.0158667	397751	ukb-b-7408	rs2362523	G	A	0.339926	household income before tax
19	0.00569126	46977712	2.69998e-07	0.0292578	397751	ukb-b-7408	rs76816761	T	C	0.057599	household income before tax
20	0.00265042	21512532	4.30002e-08	-0.0145138	397751	ukb-b-7408	rs6035877	C	A	0.469244	household income before tax
20	0.00277663	22320599	2.90001e-06	-0.0129947	397751	ukb-b-7408	rs199815	T	C	0.637954	household income before tax
20	0.00272941	34191629	4.49997e-06	0.0125229	397751	ukb-b-7408	rs6060499	C	T	0.597472	household income before tax
20	0.00264718	3132828	6.19998e-10	0.0163711	397751	ukb-b-7408	rs2422859	G	T	0.471922	household income before tax
20	0.00265117	51620301	4.09996e-07	-0.013432	397751	ukb-b-7408	rs2252098	T	C	0.473606	household income before tax
20	0.00290489	43620419	6.29999e-08	-0.0157178	397751	ukb-b-7408	rs6073591	C	T	0.295488	household income before tax
21	0.00426323	35253274	2.59998e-07	-0.0219707	397751	ukb-b-7408	rs73900391	T	C	0.108454	household income before tax
22	0.00292038	34280249	2.69998e-08	-0.0162464	397751	ukb-b-7408	rs5754738	G	A	0.709551	household income before tax
22	0.00278833	28407444	4.79999e-07	-0.0140389	397751	ukb-b-7408	rs138666	C	T	0.344091	household income before tax
1	0.0021105	67004801	1.89998e-08	0.0118662	462464	ukb-b-10011	rs1947083	A	G	0.641804	townsend deprivation index
1	0.00436603	234483334	3.29997e-06	-0.0203064	462464	ukb-b-10011	rs16842984	C	T	0.057239	townsend deprivation index
1	0.00205648	31723889	1.2e-06	-0.00999868	462464	ukb-b-10011	rs4949370	C	G	0.583913	townsend deprivation index
1	0.00443347	208145995	5.19996e-09	-0.0258973	462464	ukb-b-10011	rs56142341	C	G	0.062465	townsend deprivation index
1	0.00692368	161049383	4.70002e-06	-0.031683	462464	ukb-b-10011	rs77444104	T	G	0.021851	townsend deprivation index
1	0.00232399	23538331	1.40001e-06	0.0112034	462464	ukb-b-10011	rs10917359	A	T	0.254185	townsend deprivation index
1	0.00276086	117818703	1.7e-06	0.0132	462464	ukb-b-10011	rs17037078	T	C	0.161005	townsend deprivation index
1	0.00213374	91214714	6.09958e-12	0.0146751	462464	ukb-b-10011	rs12133063	A	C	0.346708	townsend deprivation index
1	0.00359362	191446589	2.30001e-06	0.0169922	462464	ukb-b-10011	rs623950	C	T	0.087142	townsend deprivation index
2	0.00202696	22054696	4.70002e-07	-0.0102102	462464	ukb-b-10011	rs1850840	C	T	0.484323	townsend deprivation index
2	0.00251893	51834839	8.70001e-07	-0.0123886	462464	ukb-b-10011	rs10168197	C	G	0.203979	townsend deprivation index
2	0.00878768	165451762	1.6e-06	-0.0421789	462464	ukb-b-10011	rs72874860	C	G	0.013653	townsend deprivation index
2	0.0024048	57883929	3.50002e-07	0.0122517	462464	ukb-b-10011	rs820770	T	C	0.76888	townsend deprivation index
2	0.0112189	217266469	7.49998e-07	0.0555105	462464	ukb-b-10011	rs114328707	A	G	0.009234	townsend deprivation index
2	0.00353442	141737417	3.59998e-06	0.016385	462464	ukb-b-10011	rs11888460	G	T	0.091135	townsend deprivation index
2	0.00315626	121908416	4.70002e-06	0.0144547	462464	ukb-b-10011	rs114132918	A	G	0.133115	townsend deprivation index
2	0.00212756	173933824	7.39946e-11	0.0138559	462464	ukb-b-10011	rs989532	G	A	0.353176	townsend deprivation index
2	0.00395292	122058062	2.80001e-06	0.0185233	462464	ukb-b-10011	rs13400176	G	A	0.074585	townsend deprivation index
2	0.00204409	186050380	3.09999e-09	-0.0121102	462464	ukb-b-10011	rs1483246	C	T	0.555268	townsend deprivation index
3	0.00212921	8249268	3.40001e-06	-0.00989039	462464	ukb-b-10011	rs55859553	A	T	0.347743	townsend deprivation index
3	0.00284092	117532595	4.20001e-07	-0.0143799	462464	ukb-b-10011	rs62264957	C	A	0.150634	townsend deprivation index
3	0.00304319	49832788	2.30001e-06	-0.0143877	462464	ukb-b-10011	rs73079003	A	G	0.126378	townsend deprivation index
3	0.00307663	101805935	1.29999e-06	-0.014901	462464	ukb-b-10011	rs56171630	G	A	0.124474	townsend deprivation index
3	0.00610027	181225030	3.59998e-06	0.028249	462464	ukb-b-10011	rs34797639	C	T	0.028553	townsend deprivation index
3	0.0025263	43250443	7.90005e-07	0.0124749	462464	ukb-b-10011	rs17075317	A	G	0.206142	townsend deprivation index
4	0.00265056	174146299	1.7e-07	-0.0138564	462464	ukb-b-10011	rs4608791	A	C	0.821979	townsend deprivation index
4	0.00240553	48221183	3.09999e-06	-0.0112124	462464	ukb-b-10011	rs9684908	T	G	0.239469	townsend deprivation index
4	0.00244219	106024361	6.80002e-08	0.0131805	462464	ukb-b-10011	rs7668143	G	A	0.77787	townsend deprivation index
4	0.00208635	113042814	5.69994e-07	0.0104345	462464	ukb-b-10011	rs4834212	C	T	0.379228	townsend deprivation index
4	0.00268568	136056162	1.09999e-07	0.0142568	462464	ukb-b-10011	rs7688522	G	A	0.179147	townsend deprivation index
4	0.00206511	35434664	1e-07	0.0109997	462464	ukb-b-10011	rs4859354	T	C	0.404709	townsend deprivation index
4	0.00238874	122899165	1.29999e-06	0.0115574	462464	ukb-b-10011	rs6838639	A	G	0.243395	townsend deprivation index
5	0.00280676	164545854	2.39999e-09	-0.0167416	462464	ukb-b-10011	rs78257128	T	C	0.154162	townsend deprivation index
5	0.00202703	103791044	1.2e-08	0.0115465	462464	ukb-b-10011	rs2403326	G	A	0.486226	townsend deprivation index
5	0.0023432	106645685	1.89998e-08	0.013174	462464	ukb-b-10011	rs253125	C	T	0.749502	townsend deprivation index
5	0.00523735	172197790	7.39997e-07	-0.0259297	462464	ukb-b-10011	rs34013988	T	C	0.038948	townsend deprivation index
5	0.0117357	143228988	4e-06	0.0541485	462464	ukb-b-10011	rs182349510	T	C	0.008477	townsend deprivation index
5	0.00216802	139411703	1.2e-06	-0.0105307	462464	ukb-b-10011	rs7723119	A	G	0.664399	townsend deprivation index
5	0.00208451	166553662	2.90001e-06	0.00974742	462464	ukb-b-10011	rs1864987	G	A	0.596482	townsend deprivation index
6	0.00299703	143216494	4.09996e-06	-0.0138105	462464	ukb-b-10011	rs7762008	G	A	0.131814	townsend deprivation index
6	0.00203391	142972917	5.69994e-09	0.011847	462464	ukb-b-10011	rs7740440	A	G	0.487004	townsend deprivation index
6	0.00254902	31561353	7.90005e-08	0.0136848	462464	ukb-b-10011	rs28732146	A	T	0.196645	townsend deprivation index
6	0.00206353	27306518	2.69998e-06	-0.00967825	462464	ukb-b-10011	rs9379980	T	C	0.586719	townsend deprivation index
6	0.00238648	51145594	5.1e-07	0.0119874	462464	ukb-b-10011	rs11751804	G	A	0.241011	townsend deprivation index
6	0.00240989	396321	1.69981e-12	0.0170008	462464	ukb-b-10011	rs12203592	T	C	0.219642	townsend deprivation index
6	0.00207819	163797775	6.19998e-08	0.0112494	462464	ukb-b-10011	rs1737323	T	G	0.606147	townsend deprivation index
6	0.00691412	117057557	4.90004e-06	-0.0315896	462464	ukb-b-10011	rs35897237	T	C	0.021897	townsend deprivation index
6	0.00207309	98578215	4.09996e-09	-0.0121903	462464	ukb-b-10011	rs6931604	T	C	0.600998	townsend deprivation index
7	0.00267916	37047755	3.2e-06	0.0124807	462464	ukb-b-10011	rs1424298	G	A	0.172389	townsend deprivation index
7	0.00202766	94623080	2e-06	-0.00963186	462464	ukb-b-10011	rs854747	C	A	0.522687	townsend deprivation index
7	0.0021755	117594838	2.90001e-06	0.0101813	462464	ukb-b-10011	rs1156954	A	G	0.323654	townsend deprivation index
7	0.00203538	114951541	5.39995e-09	-0.011872	462464	ukb-b-10011	rs62477310	C	T	0.486627	townsend deprivation index
7	0.0116722	14124959	4.90004e-06	0.0533378	462464	ukb-b-10011	rs75749771	T	C	0.00761	townsend deprivation index
8	0.00219242	114111826	1.5e-06	0.0105513	462464	ukb-b-10011	rs978321	G	A	0.308762	townsend deprivation index
8	0.00266454	8701059	2.69998e-07	0.0137037	462464	ukb-b-10011	rs73190071	T	C	0.177805	townsend deprivation index
8	0.00207597	98519919	2.59998e-06	0.00976551	462464	ukb-b-10011	rs11784202	A	G	0.404921	townsend deprivation index
9	0.00212564	96345328	1.09999e-07	-0.0112962	462464	ukb-b-10011	rs10156602	G	A	0.360984	townsend deprivation index
9	0.0022537	8354696	1e-06	-0.0110244	462464	ukb-b-10011	rs10976987	T	C	0.718772	townsend deprivation index
9	0.00218319	127849318	1.29999e-07	-0.0115375	462464	ukb-b-10011	rs650599	C	A	0.314041	townsend deprivation index
10	0.00448956	88081438	6.90001e-07	-0.0222878	462464	ukb-b-10011	rs77532868	T	C	0.053751	townsend deprivation index
10	0.00214088	104640052	1.7e-06	0.0102467	462464	ukb-b-10011	rs12244388	A	G	0.338898	townsend deprivation index
10	0.00204028	63608628	5.1e-07	0.010248	462464	ukb-b-10011	rs7081203	A	G	0.459183	townsend deprivation index
10	0.00780964	33394979	2.80001e-06	-0.0365895	462464	ukb-b-10011	rs113199970	C	T	0.017481	townsend deprivation index
10	0.00264449	123903556	1.6e-06	-0.0127005	462464	ukb-b-10011	rs7902292	C	T	0.819626	townsend deprivation index
10	0.00223069	97877320	2.5e-07	0.0115057	462464	ukb-b-10011	rs1172955	A	T	0.709971	townsend deprivation index
10	0.00264534	114250726	8.30004e-07	-0.0130375	462464	ukb-b-10011	rs9804208	G	A	0.237816	townsend deprivation index
11	0.0129386	105531719	2e-07	0.0672914	462464	ukb-b-10011	rs138199465	C	A	0.006664	townsend deprivation index
11	0.00687688	48622159	1.09999e-07	-0.0365645	462464	ukb-b-10011	rs117090211	C	T	0.022622	townsend deprivation index
11	0.00270141	78135704	7.90005e-09	0.0155869	462464	ukb-b-10011	rs990706	T	C	0.171143	townsend deprivation index
11	0.00705083	62344743	1.09999e-07	-0.0374788	462464	ukb-b-10011	rs117162358	T	C	0.020977	townsend deprivation index
11	0.00699639	30841084	4.09996e-06	0.0322233	462464	ukb-b-10011	rs112860453	T	C	0.022843	townsend deprivation index
11	0.00218852	46304338	3.89996e-07	0.0111043	462464	ukb-b-10011	rs57734357	G	A	0.320317	townsend deprivation index
11	0.00389367	22490475	7.19996e-07	0.019295	462464	ukb-b-10011	rs6483853	G	A	0.07375	townsend deprivation index
12	0.0023343	522179	4.20001e-06	-0.0107391	462464	ukb-b-10011	rs4980896	G	A	0.73721	townsend deprivation index
12	0.00211022	3786909	1.09999e-06	0.0102684	462464	ukb-b-10011	rs242025	G	C	0.490336	townsend deprivation index
12	0.00251113	46211396	4.39997e-06	0.0115254	462464	ukb-b-10011	rs17774927	C	T	0.205384	townsend deprivation index
12	0.00204749	56477694	1.5e-07	0.010754	462464	ukb-b-10011	rs2271194	T	A	0.571034	townsend deprivation index
12	0.00204323	72712308	3.40001e-06	-0.00948794	462464	ukb-b-10011	rs12811298	G	T	0.442438	townsend deprivation index
12	0.00219722	24000443	8.09991e-07	-0.0108376	462464	ukb-b-10011	rs16926774	T	C	0.308142	townsend deprivation index
12	0.0106887	102959771	4.20001e-06	0.0491586	462464	ukb-b-10011	rs12304041	A	G	0.009177	townsend deprivation index
12	0.0020424	89726027	3.89996e-09	0.0120267	462464	ukb-b-10011	rs704067	A	G	0.453749	townsend deprivation index
13	0.00203955	69408347	1.7e-06	0.00976159	462464	ukb-b-10011	rs969663	T	C	0.541918	townsend deprivation index
13	0.00208829	97101571	5.30005e-08	0.0113627	462464	ukb-b-10011	rs1164598	T	A	0.377831	townsend deprivation index
14	0.00295094	104246362	3.2e-08	0.0163127	462464	ukb-b-10011	rs113345285	C	T	0.136874	townsend deprivation index
14	0.00203842	33299482	4.20001e-07	0.0103148	462464	ukb-b-10011	rs4261436	C	T	0.528325	townsend deprivation index
14	0.00318105	101010364	3.69999e-06	0.0147204	462464	ukb-b-10011	rs4073550	A	G	0.116995	townsend deprivation index
15	0.00215917	93574479	1.6e-06	-0.0103709	462464	ukb-b-10011	rs11074128	A	G	0.345036	townsend deprivation index
15	0.00229259	78008843	3.89996e-08	-0.0125981	462464	ukb-b-10011	rs11855821	A	G	0.282821	townsend deprivation index
15	0.00621991	36494379	4.49997e-06	-0.0285163	462464	ukb-b-10011	rs147364974	C	A	0.027612	townsend deprivation index
15	0.00229086	67892766	4.20001e-09	-0.0134594	462464	ukb-b-10011	rs3865018	T	C	0.266302	townsend deprivation index
16	0.00992899	1952972	3.40001e-06	0.0460975	462464	ukb-b-10011	rs117530360	T	G	0.010526	townsend deprivation index
16	0.00228875	694174	2e-06	-0.0108681	462464	ukb-b-10011	rs11643113	C	T	0.27677	townsend deprivation index
16	0.00253305	56005467	1.89998e-06	0.0120624	462464	ukb-b-10011	rs7188041	A	G	0.200754	townsend deprivation index
16	0.00205374	76480494	2.59998e-06	0.00964876	462464	ukb-b-10011	rs12595987	G	A	0.435248	townsend deprivation index
16	0.00218278	13734113	2.90001e-06	-0.0102112	462464	ukb-b-10011	rs1894391	A	G	0.685473	townsend deprivation index
16	0.00216068	73986771	1.5e-07	0.0113451	462464	ukb-b-10011	rs2663157	G	A	0.330088	townsend deprivation index
16	0.00464434	89170296	1e-06	-0.0226977	462464	ukb-b-10011	rs72817441	T	C	0.051471	townsend deprivation index
16	0.00243703	49766772	1.5e-08	0.0137996	462464	ukb-b-10011	rs4785187	A	G	0.223024	townsend deprivation index
17	0.00231242	50200035	3.59998e-06	-0.0107134	462464	ukb-b-10011	rs16951004	G	A	0.261102	townsend deprivation index
17	0.00772608	64415026	5.60003e-07	-0.0386698	462464	ukb-b-10011	rs150253147	T	C	0.019994	townsend deprivation index
17	0.00637149	45513241	4.49997e-06	0.0292344	462464	ukb-b-10011	rs34728487	A	G	0.026892	townsend deprivation index
17	0.00330113	69510480	3.79997e-06	-0.0152557	462464	ukb-b-10011	rs73994810	T	C	0.105734	townsend deprivation index
17	0.0033286	2420246	3.50002e-06	-0.01544	462464	ukb-b-10011	rs149991235	A	G	0.108064	townsend deprivation index
17	0.0027391	27564013	5.1e-08	0.0149182	462464	ukb-b-10011	rs112178027	T	C	0.169052	townsend deprivation index
18	0.0024878	77574374	3.79997e-06	0.0114937	462464	ukb-b-10011	rs71367544	T	C	0.209989	townsend deprivation index
18	0.00400883	9292993	1.09999e-06	-0.0195061	462464	ukb-b-10011	rs17499456	T	C	0.069665	townsend deprivation index
18	0.00259001	53488922	5.69994e-07	0.012951	462464	ukb-b-10011	rs72627234	A	G	0.190985	townsend deprivation index
19	0.00223887	45808142	3.40001e-06	0.0103982	462464	ukb-b-10011	rs344797	G	T	0.711801	townsend deprivation index
19	0.00271069	19451591	3.09999e-06	0.0126392	462464	ukb-b-10011	rs2965190	G	A	0.831815	townsend deprivation index
19	0.00235936	56025640	4e-06	-0.0108781	462464	ukb-b-10011	rs12977078	C	T	0.754603	townsend deprivation index
20	0.00204601	33880363	1.40001e-06	-0.00985781	462464	ukb-b-10011	rs2425051	T	A	0.428691	townsend deprivation index
20	0.00209724	60887581	4.49997e-06	0.00962311	462464	ukb-b-10011	rs944895	A	G	0.629637	townsend deprivation index
20	0.0073012	48571666	1.09999e-06	-0.0356326	462464	ukb-b-10011	rs75158520	T	C	0.020121	townsend deprivation index
20	0.00499022	30760394	3.2e-07	0.0255031	462464	ukb-b-10011	rs140445085	T	G	0.048596	townsend deprivation index
20	0.00758726	42705996	8.9e-07	-0.0372926	462464	ukb-b-10011	rs6103608	A	C	0.018522	townsend deprivation index
21	0.00282664	35596842	1.40001e-06	0.0136244	462464	ukb-b-10011	rs9976596	C	T	0.156138	townsend deprivation index
21	0.00247974	15201232	4.90004e-06	-0.011332	462464	ukb-b-10011	rs2822182	A	G	0.656326	townsend deprivation index
21	0.00205858	38717396	2.30001e-06	0.00972236	462464	ukb-b-10011	rs8128217	C	T	0.535398	townsend deprivation index
22	0.00954081	29928900	1.6e-06	0.0457764	462464	ukb-b-10011	rs143558957	A	G	0.011841	townsend deprivation index
22	0.00242655	40429365	9.20005e-07	0.0119083	462464	ukb-b-10011	rs9607683	G	A	0.230648	townsend deprivation index
1	0.00120544	39616282	2.90001e-06	0.00563808	461242	ukb-b-6740	rs67452844	G	A	0.240173	employment status
1	0.00206707	236509912	3.2e-06	-0.00962401	461242	ukb-b-6740	rs10925104	A	G	0.933735	employment status
2	0.00448981	30238021	1.7e-06	-0.0215127	461242	ukb-b-6740	rs148380557	C	T	0.014522	employment status
2	0.00322231	113236364	4.90004e-07	-0.0162034	461242	ukb-b-6740	rs183152387	G	T	0.027235	employment status
2	0.00132884	46427443	3.2e-06	-0.00619059	461242	ukb-b-6740	rs114924833	A	G	0.184638	employment status
3	0.00112829	193233926	1.6e-07	0.00591788	461242	ukb-b-6740	rs11918943	T	C	0.298203	employment status
3	0.00114299	87427186	1e-06	-0.00559102	461242	ukb-b-6740	rs13067078	T	C	0.282006	employment status
4	0.00105074	183255434	4.49997e-06	-0.0048197	461242	ukb-b-6740	rs1516537	A	G	0.402138	employment status
4	0.00270259	101172940	1.40001e-08	-0.0153342	461242	ukb-b-6740	rs74773791	G	A	0.038217	employment status
5	0.00114169	115020144	2.19999e-06	-0.0054013	461242	ukb-b-6740	rs57606772	T	C	0.283185	employment status
6	0.00114169	19025741	1.29999e-07	0.00602159	461242	ukb-b-6740	rs4716325	C	G	0.285676	employment status
6	0.00320526	92287411	1.79999e-06	0.0153096	461242	ukb-b-6740	rs117005426	A	G	0.02685	employment status
8	0.00105866	42056049	4.20001e-06	0.00486897	461242	ukb-b-6740	rs2299609	G	C	0.614118	employment status
9	0.00255186	94392305	4.70002e-06	-0.0116818	461242	ukb-b-6740	rs62565051	T	C	0.042413	employment status
9	0.00489612	94489597	3.69999e-06	0.0226464	461242	ukb-b-6740	rs76060308	C	G	0.011486	employment status
9	0.00103694	121916760	1.40001e-06	-0.00499742	461242	ukb-b-6740	rs230118	A	G	0.559175	employment status
9	0.00146941	21862549	1.2e-06	-0.00713521	461242	ukb-b-6740	rs1134870	A	G	0.150939	employment status
10	0.00105421	110170385	2.1e-06	0.00500289	461242	ukb-b-6740	rs7924069	T	C	0.600969	employment status
10	0.0032964	76106110	7.29995e-07	-0.0163246	461242	ukb-b-6740	rs117907691	G	A	0.024912	employment status
11	0.00107506	18665078	2.99999e-07	-0.00550867	461242	ukb-b-6740	rs111875764	C	T	0.374318	employment status
11	0.00115235	70668593	3.09999e-07	-0.00589555	461242	ukb-b-6740	rs3862773	A	G	0.296566	employment status
11	0.00122653	113564400	1.5e-06	0.00590732	461242	ukb-b-6740	rs11601037	A	G	0.229106	employment status
12	0.00128254	14935985	2.1e-07	-0.00665968	461242	ukb-b-6740	rs73294695	C	T	0.202949	employment status
12	0.00394192	19922216	4.30002e-06	-0.0181222	461242	ukb-b-6740	rs149371229	C	T	0.020651	employment status
12	0.00845937	96610760	1.09999e-06	0.0411923	461242	ukb-b-6740	rs187337583	T	C	0.003961	employment status
14	0.00103704	88251847	6.49995e-08	0.00560433	461242	ukb-b-6740	rs61980247	G	T	0.435983	employment status
16	0.00102971	30107781	5e-07	0.00517411	461242	ukb-b-6740	rs73530179	G	A	0.477847	employment status
21	0.00149339	28205789	3.79997e-06	0.00690414	461242	ukb-b-6740	rs468721	A	G	0.142873	employment status
1	0.0104	92209311	1.93901e-07	0.0543	542901	ebi-a-GCST90000050	rs2029356	C	T	NA	age at first birth
1	0.0097	210322929	3.11803e-10	0.0611	542901	ebi-a-GCST90000050	rs7516843	G	A	NA	age at first birth
1	0.0101	73837958	3.84503e-08	0.0553	542901	ebi-a-GCST90000050	rs6677536	A	C	NA	age at first birth
1	0.0135	78623626	8.14798e-10	-0.083	542901	ebi-a-GCST90000050	rs17391694	T	C	NA	age at first birth
1	0.0111	156230002	1.42498e-07	-0.0585	542901	ebi-a-GCST90000050	rs2287026	A	G	NA	age at first birth
1	0.0093	91207757	2.49902e-07	-0.0481	542901	ebi-a-GCST90000050	rs7548936	C	G	NA	age at first birth
1	0.01	208450646	1.38998e-07	0.0529	542901	ebi-a-GCST90000050	rs12752795	T	C	NA	age at first birth
1	0.0091	229974348	1.344e-06	-0.0442	542901	ebi-a-GCST90000050	rs687266	G	A	NA	age at first birth
1	0.0102	153760104	1.89191e-12	-0.0715	542901	ebi-a-GCST90000050	rs10752613	A	T	NA	age at first birth
1	0.0097	66635371	3.13098e-09	-0.0576	542901	ebi-a-GCST90000050	rs2069278	C	T	NA	age at first birth
1	0.0135	88845494	1.262e-08	-0.077	542901	ebi-a-GCST90000050	rs693691	C	T	NA	age at first birth
1	0.0104	4694470	9.78205e-08	0.0554	542901	ebi-a-GCST90000050	rs34642555	A	G	NA	age at first birth
1	0.0138	22347396	4.36697e-08	0.0754	542901	ebi-a-GCST90000050	rs12407439	G	A	NA	age at first birth
1	0.0098	70040491	9.67899e-07	0.0482	542901	ebi-a-GCST90000050	rs6699502	T	C	NA	age at first birth
1	0.0103	44338575	2.91803e-10	0.0649	542901	ebi-a-GCST90000050	rs2906457	C	A	NA	age at first birth
1	0.01	200824978	4.83003e-06	-0.0455	542901	ebi-a-GCST90000050	rs61825260	T	C	NA	age at first birth
1	0.0115	220331319	5.89794e-08	0.0625	542901	ebi-a-GCST90000050	rs3767654	G	T	NA	age at first birth
2	0.0113	25487521	7.38992e-08	0.0611	542901	ebi-a-GCST90000050	rs4665291	T	G	NA	age at first birth
2	0.0096	60130648	1.734e-07	-0.0499	542901	ebi-a-GCST90000050	rs1559622	T	C	NA	age at first birth
2	0.0092	142787223	1.869e-06	0.0439	542901	ebi-a-GCST90000050	rs16847952	G	A	NA	age at first birth
2	0.0095	100876628	1.01789e-13	0.0706	542901	ebi-a-GCST90000050	rs4443016	G	C	NA	age at first birth
2	0.013	215201307	1.842e-06	0.062	542901	ebi-a-GCST90000050	rs10498011	C	T	NA	age at first birth
2	0.0112	5891511	2.249e-10	0.0707	542901	ebi-a-GCST90000050	rs11887646	G	A	NA	age at first birth
2	0.01	124066877	1.28499e-07	0.0528	542901	ebi-a-GCST90000050	rs10194284	C	G	NA	age at first birth
2	0.0411	156465747	1.737e-08	0.2314	542901	ebi-a-GCST90000050	rs80153284	A	C	NA	age at first birth
2	0.0101	174043233	1.41899e-07	0.0531	542901	ebi-a-GCST90000050	rs13009008	G	A	NA	age at first birth
2	0.0097	44843677	6.11801e-07	-0.0483	542901	ebi-a-GCST90000050	rs2341463	T	A	NA	age at first birth
2	0.0133	61530290	2.54203e-07	-0.0686	542901	ebi-a-GCST90000050	rs12474734	T	C	NA	age at first birth
2	0.0097	104181649	2.298e-09	-0.0577	542901	ebi-a-GCST90000050	rs13413037	G	A	NA	age at first birth
2	0.0104	157365593	4.52304e-06	0.0477	542901	ebi-a-GCST90000050	rs297595	T	C	NA	age at first birth
2	0.0098	60463149	1.882e-10	-0.0622	542901	ebi-a-GCST90000050	rs359271	C	T	NA	age at first birth
2	0.0103	125004105	6.48694e-07	0.0511	542901	ebi-a-GCST90000050	rs13004388	T	C	NA	age at first birth
2	0.0098	211295019	9.25295e-07	-0.0483	542901	ebi-a-GCST90000050	rs17770211	C	A	NA	age at first birth
2	0.0095	113978940	9.71292e-08	0.0507	542901	ebi-a-GCST90000050	rs11123170	G	C	NA	age at first birth
2	0.0145	12797853	4.87203e-09	-0.0849	542901	ebi-a-GCST90000050	rs72779695	T	C	NA	age at first birth
2	0.0099	8733076	2.15899e-07	-0.0516	542901	ebi-a-GCST90000050	rs68046732	T	C	NA	age at first birth
2	0.0091	52980071	2.80298e-08	0.0503	542901	ebi-a-GCST90000050	rs350720	C	T	NA	age at first birth
2	0.0116	23750902	7.85706e-07	0.0574	542901	ebi-a-GCST90000050	rs55637974	G	T	NA	age at first birth
2	0.0164	164396272	2.51698e-06	0.0773	542901	ebi-a-GCST90000050	rs16848587	G	C	NA	age at first birth
2	0.0112	166250414	1.57199e-08	0.0631	542901	ebi-a-GCST90000050	rs112282597	G	A	NA	age at first birth
2	0.0093	48734773	1.61202e-06	-0.0446	542901	ebi-a-GCST90000050	rs12620002	C	T	NA	age at first birth
3	0.0175	24905460	3.503e-08	0.0965	542901	ebi-a-GCST90000050	rs112512729	G	T	NA	age at first birth
3	0.0148	35906275	6.94704e-07	-0.0735	542901	ebi-a-GCST90000050	rs73058329	C	T	NA	age at first birth
3	0.009	161081347	3.17497e-06	0.0421	542901	ebi-a-GCST90000050	rs336586	A	G	NA	age at first birth
3	0.0123	155404417	2.516e-07	0.0633	542901	ebi-a-GCST90000050	rs358905	T	C	NA	age at first birth
3	0.0104	41420097	3.16002e-06	0.0484	542901	ebi-a-GCST90000050	rs7613251	G	T	NA	age at first birth
3	0.0221	1187861	3.34996e-06	-0.1027	542901	ebi-a-GCST90000050	rs13326242	T	C	NA	age at first birth
3	0.0102	132558241	5.626e-10	0.063	542901	ebi-a-GCST90000050	rs9818010	T	G	NA	age at first birth
3	0.0122	74883069	2.25201e-09	-0.073	542901	ebi-a-GCST90000050	rs11915934	G	A	NA	age at first birth
3	0.0098	49916044	5.54753e-33	-0.1175	542901	ebi-a-GCST90000050	rs9838987	G	A	NA	age at first birth
3	0.0098	51409600	9.52292e-07	-0.0479	542901	ebi-a-GCST90000050	rs11715034	C	T	NA	age at first birth
3	0.0099	84642928	1.083e-08	0.0565	542901	ebi-a-GCST90000050	rs62254215	A	G	NA	age at first birth
3	0.0093	17966157	1.33101e-09	0.0562	542901	ebi-a-GCST90000050	rs1430901	G	A	NA	age at first birth
3	0.0104	85958954	2.85397e-08	0.0576	542901	ebi-a-GCST90000050	rs62261746	G	C	NA	age at first birth
3	0.0106	47800216	9.8519e-10	-0.0646	542901	ebi-a-GCST90000050	rs13319205	A	T	NA	age at first birth
4	0.0091	7762502	3.85398e-07	0.0461	542901	ebi-a-GCST90000050	rs11736215	C	A	NA	age at first birth
4	0.0129	77053834	6.32106e-10	-0.0796	542901	ebi-a-GCST90000050	rs61750814	C	T	NA	age at first birth
4	0.0097	3272930	1.70298e-08	-0.0549	542901	ebi-a-GCST90000050	rs2530597	G	C	NA	age at first birth
4	0.0157	129805156	3.59501e-07	-0.0796	542901	ebi-a-GCST90000050	rs17348586	G	A	NA	age at first birth
4	0.0113	176904037	1.31899e-06	-0.0546	542901	ebi-a-GCST90000050	rs36087033	C	G	NA	age at first birth
4	0.0096	120161580	1.60299e-06	-0.0462	542901	ebi-a-GCST90000050	rs1511018	T	G	NA	age at first birth
4	0.0095	140946828	2.66624e-12	0.0662	542901	ebi-a-GCST90000050	rs17314804	T	C	NA	age at first birth
4	0.0097	159803720	8.39093e-08	-0.0518	542901	ebi-a-GCST90000050	rs34198529	T	C	NA	age at first birth
4	0.0092	60694591	1.035e-06	0.0448	542901	ebi-a-GCST90000050	rs1425453	G	A	NA	age at first birth
4	0.0149	30657687	4.04203e-06	0.0689	542901	ebi-a-GCST90000050	rs75180746	G	T	NA	age at first birth
4	0.0121	101884040	7.27998e-07	0.0601	542901	ebi-a-GCST90000050	rs977603	A	G	NA	age at first birth
4	0.0099	47283597	8.73595e-07	0.0485	542901	ebi-a-GCST90000050	rs10010561	A	G	NA	age at first birth
4	0.0107	27980615	2.00701e-07	0.0556	542901	ebi-a-GCST90000050	rs9884700	G	A	NA	age at first birth
5	0.0104	24900760	3.926e-08	-0.0573	542901	ebi-a-GCST90000050	rs33920398	C	T	NA	age at first birth
5	0.0114	45099778	8.84403e-10	0.0702	542901	ebi-a-GCST90000050	rs10941692	C	T	NA	age at first birth
5	0.0122	133875033	1.67302e-08	0.0686	542901	ebi-a-GCST90000050	rs11242222	G	A	NA	age at first birth
5	0.0093	60744339	6.03796e-07	-0.0464	542901	ebi-a-GCST90000050	rs1445979	A	T	NA	age at first birth
5	0.0093	163053445	9.4639e-07	-0.0457	542901	ebi-a-GCST90000050	rs292423	A	G	NA	age at first birth
5	0.01	140989410	1.04201e-08	-0.0574	542901	ebi-a-GCST90000050	rs11167753	C	T	NA	age at first birth
5	0.0095	155817679	2.399e-07	0.049	542901	ebi-a-GCST90000050	rs10476374	G	T	NA	age at first birth
5	0.0098	30843788	3.36798e-08	-0.054	542901	ebi-a-GCST90000050	rs2178487	A	T	NA	age at first birth
6	0.0102	63749513	4.51004e-08	-0.0558	542901	ebi-a-GCST90000050	rs6908444	A	G	NA	age at first birth
6	0.0126	14719243	4.71596e-06	-0.0575	542901	ebi-a-GCST90000050	rs1314114	T	C	NA	age at first birth
6	0.0101	98353935	3.23594e-12	-0.0705	542901	ebi-a-GCST90000050	rs9401333	C	A	NA	age at first birth
6	0.0122	52218805	1.55998e-06	0.0584	542901	ebi-a-GCST90000050	rs35401683	G	A	NA	age at first birth
6	0.0093	19859654	2.12398e-08	-0.052	542901	ebi-a-GCST90000050	rs6923535	A	G	NA	age at first birth
6	0.0131	32551605	3.983e-06	-0.0603	542901	ebi-a-GCST90000050	rs9269924	C	T	NA	age at first birth
6	0.0142	153066908	4.99195e-06	0.0649	542901	ebi-a-GCST90000050	rs2756117	A	G	NA	age at first birth
6	0.0107	18983301	4.26197e-07	0.0541	542901	ebi-a-GCST90000050	rs834373	A	T	NA	age at first birth
6	0.04	31604894	6.15304e-10	0.2473	542901	ebi-a-GCST90000050	rs34137317	T	C	NA	age at first birth
6	0.012	34184938	1.323e-07	0.0636	542901	ebi-a-GCST90000050	rs10807138	A	G	NA	age at first birth
6	0.0171	50683009	8.041e-07	0.0842	542901	ebi-a-GCST90000050	rs78648104	C	T	NA	age at first birth
6	0.0094	111375296	2.31702e-06	0.0444	542901	ebi-a-GCST90000050	rs9374255	T	C	NA	age at first birth
6	0.0095	152229850	5.03501e-18	0.0818	542901	ebi-a-GCST90000050	rs2347867	A	G	NA	age at first birth
6	0.0144	144952491	3.56098e-07	-0.0732	542901	ebi-a-GCST90000050	rs11155364	A	C	NA	age at first birth
7	0.0123	14449388	4.35903e-06	-0.0564	542901	ebi-a-GCST90000050	rs12699616	T	C	NA	age at first birth
7	0.0129	49854560	1.21099e-08	-0.0735	542901	ebi-a-GCST90000050	rs17731405	G	A	NA	age at first birth
7	0.0101	117625599	2.62301e-07	-0.0518	542901	ebi-a-GCST90000050	rs150346963	T	C	NA	age at first birth
7	0.0093	136800071	3.53199e-07	0.0474	542901	ebi-a-GCST90000050	rs1425074	T	A	NA	age at first birth
7	0.0097	104594984	2.70097e-06	0.0456	542901	ebi-a-GCST90000050	rs113905912	C	T	NA	age at first birth
7	0.0099	3505092	1.00399e-09	0.0606	542901	ebi-a-GCST90000050	rs1464534	G	C	NA	age at first birth
7	0.0095	14026829	1.046e-06	-0.0462	542901	ebi-a-GCST90000050	rs3823707	C	G	NA	age at first birth
7	0.0136	78128251	2.58399e-06	-0.0639	542901	ebi-a-GCST90000050	rs62467115	A	G	NA	age at first birth
7	0.0119	2059761	1.16201e-09	0.0726	542901	ebi-a-GCST90000050	rs55988458	A	G	NA	age at first birth
7	0.0111	2233871	1.046e-06	-0.0542	542901	ebi-a-GCST90000050	rs1637746	A	G	NA	age at first birth
7	0.0132	95713851	3.28799e-06	-0.0613	542901	ebi-a-GCST90000050	rs42074	C	T	NA	age at first birth
7	0.0094	114194615	1.078e-08	-0.0539	542901	ebi-a-GCST90000050	rs1859100	G	T	NA	age at first birth
7	0.0115	140182514	2.67997e-08	0.0641	542901	ebi-a-GCST90000050	rs113247159	C	T	NA	age at first birth
7	0.0259	71782460	4.21599e-08	0.142	542901	ebi-a-GCST90000050	rs78928669	G	A	NA	age at first birth
7	0.0094	151330390	6.19398e-07	0.0468	542901	ebi-a-GCST90000050	rs6964957	T	C	NA	age at first birth
8	0.0095	142205904	1.89601e-06	-0.0454	542901	ebi-a-GCST90000050	rs3739222	G	C	NA	age at first birth
8	0.0119	91192716	6.01894e-08	-0.0647	542901	ebi-a-GCST90000050	rs7461097	T	C	NA	age at first birth
8	0.0101	87931259	4.72803e-07	0.051	542901	ebi-a-GCST90000050	rs7833819	T	A	NA	age at first birth
8	0.0096	145686505	1.07599e-08	0.0551	542901	ebi-a-GCST90000050	rs11774212	T	C	NA	age at first birth
8	0.0099	9556500	1.55901e-10	0.0633	542901	ebi-a-GCST90000050	rs11249939	A	G	NA	age at first birth
9	0.0099	11433965	4.023e-06	0.0457	542901	ebi-a-GCST90000050	rs4288458	G	T	NA	age at first birth
9	0.0128	16723742	3.11803e-08	-0.0707	542901	ebi-a-GCST90000050	rs10962552	T	C	NA	age at first birth
9	0.0095	23360417	8.23702e-10	0.0583	542901	ebi-a-GCST90000050	rs1590949	G	C	NA	age at first birth
9	0.0098	128493296	2.12701e-06	-0.0465	542901	ebi-a-GCST90000050	rs10760399	G	C	NA	age at first birth
9	0.0097	78000803	1.64301e-06	0.0465	542901	ebi-a-GCST90000050	rs734697	A	G	NA	age at first birth
9	0.0098	3159006	3.48201e-06	-0.0454	542901	ebi-a-GCST90000050	rs34583161	C	G	NA	age at first birth
10	0.011	32094751	2.43703e-07	0.0569	542901	ebi-a-GCST90000050	rs1044798	C	T	NA	age at first birth
10	0.011	102766574	2.65601e-06	0.0517	542901	ebi-a-GCST90000050	rs807024	G	A	NA	age at first birth
10	0.0096	105154089	7.27595e-07	0.0477	542901	ebi-a-GCST90000050	rs7911488	G	A	NA	age at first birth
10	0.0124	118893231	1.08293e-11	0.084	542901	ebi-a-GCST90000050	rs6585429	G	A	NA	age at first birth
10	0.0125	134957797	4.338e-06	-0.0576	542901	ebi-a-GCST90000050	rs12773533	T	A	NA	age at first birth
10	0.0134	60981954	5.35303e-08	0.0731	542901	ebi-a-GCST90000050	rs12412923	G	A	NA	age at first birth
10	0.0281	68446267	7.14299e-07	-0.1391	542901	ebi-a-GCST90000050	rs61866028	G	A	NA	age at first birth
10	0.01	82027088	1.09701e-06	0.0487	542901	ebi-a-GCST90000050	rs7923366	G	A	NA	age at first birth
10	0.0092	106614571	1.67598e-08	0.0519	542901	ebi-a-GCST90000050	rs10786831	G	A	NA	age at first birth
10	0.0102	21109952	1.28201e-07	0.0537	542901	ebi-a-GCST90000050	rs1124487	T	C	NA	age at first birth
10	0.0105	15115515	8.9929e-07	0.0513	542901	ebi-a-GCST90000050	rs7917664	T	C	NA	age at first birth
11	0.0175	46150619	1.027e-06	0.0854	542901	ebi-a-GCST90000050	rs4756059	T	C	NA	age at first birth
11	0.0098	109328421	1.33401e-07	-0.0519	542901	ebi-a-GCST90000050	rs10890996	T	C	NA	age at first birth
11	0.0106	13267867	3.176e-06	0.0495	542901	ebi-a-GCST90000050	rs6486109	A	T	NA	age at first birth
11	0.0097	95514599	1.37401e-06	0.0466	542901	ebi-a-GCST90000050	rs3802764	A	T	NA	age at first birth
11	0.0119	28008972	1.32999e-09	-0.0719	542901	ebi-a-GCST90000050	rs4244533	A	G	NA	age at first birth
11	0.0115	76495076	3.64301e-07	0.0584	542901	ebi-a-GCST90000050	rs1440980	T	C	NA	age at first birth
11	0.0103	43635499	2.05102e-07	0.0534	542901	ebi-a-GCST90000050	rs2862965	G	C	NA	age at first birth
11	0.0125	92524385	4.50599e-07	-0.0633	542901	ebi-a-GCST90000050	rs3843604	T	A	NA	age at first birth
11	0.0285	66198281	3.39602e-07	0.1452	542901	ebi-a-GCST90000050	rs149921581	T	A	NA	age at first birth
11	0.0135	133168813	1.366e-07	0.071	542901	ebi-a-GCST90000050	rs58064598	G	A	NA	age at first birth
12	0.0092	97676616	1.573e-06	-0.0442	542901	ebi-a-GCST90000050	rs10745789	T	C	NA	age at first birth
12	0.0102	51534763	4.44703e-06	0.047	542901	ebi-a-GCST90000050	rs1985457	A	G	NA	age at first birth
12	0.0098	56427808	8.22394e-10	0.0602	542901	ebi-a-GCST90000050	rs1702877	T	C	NA	age at first birth
12	0.0144	5291651	4.68403e-06	-0.0657	542901	ebi-a-GCST90000050	rs12368427	A	G	NA	age at first birth
12	0.0275	24575802	1.181e-06	0.1338	542901	ebi-a-GCST90000050	rs55812682	G	A	NA	age at first birth
12	0.0117	123771015	5.89101e-07	0.0587	542901	ebi-a-GCST90000050	rs71444571	A	G	NA	age at first birth
12	0.0121	50064928	6.01603e-08	0.0654	542901	ebi-a-GCST90000050	rs7963954	G	A	NA	age at first birth
12	0.0101	84043145	2.14585e-11	-0.0676	542901	ebi-a-GCST90000050	rs7958796	T	A	NA	age at first birth
12	0.0093	14517191	9.47109e-08	-0.0498	542901	ebi-a-GCST90000050	rs2417344	T	C	NA	age at first birth
12	0.0092	89726027	3.79001e-07	-0.0467	542901	ebi-a-GCST90000050	rs704067	A	G	NA	age at first birth
12	0.0097	121407256	5.74804e-09	0.0564	542901	ebi-a-GCST90000050	rs12815613	G	A	NA	age at first birth
13	0.0102	100713194	4.343e-06	-0.047	542901	ebi-a-GCST90000050	rs7991062	G	C	NA	age at first birth
13	0.0113	36426667	1.495e-06	0.0545	542901	ebi-a-GCST90000050	rs9574745	C	T	NA	age at first birth
13	0.01	66913378	4.73696e-09	0.0588	542901	ebi-a-GCST90000050	rs9540715	A	C	NA	age at first birth
13	0.0137	94017476	3.61102e-07	-0.0695	542901	ebi-a-GCST90000050	rs9561331	A	G	NA	age at first birth
14	0.01	72213258	2.42003e-08	0.0556	542901	ebi-a-GCST90000050	rs6574018	T	G	NA	age at first birth
14	0.0096	75019157	1.66702e-07	-0.05	542901	ebi-a-GCST90000050	rs11622992	C	T	NA	age at first birth
14	0.0107	51548540	2.90703e-06	-0.0501	542901	ebi-a-GCST90000050	rs4400967	A	G	NA	age at first birth
14	0.0108	27104414	1.05201e-07	0.0574	542901	ebi-a-GCST90000050	rs8013706	C	T	NA	age at first birth
14	0.0092	40899880	5.91398e-07	0.046	542901	ebi-a-GCST90000050	rs4899720	G	T	NA	age at first birth
14	0.0133	103312965	4.55827e-11	-0.0879	542901	ebi-a-GCST90000050	rs72704712	G	T	NA	age at first birth
14	0.0136	29604585	1.09901e-07	0.0721	542901	ebi-a-GCST90000050	rs176223	C	T	NA	age at first birth
15	0.0102	86928591	1.232e-06	0.0494	542901	ebi-a-GCST90000050	rs2116207	C	T	NA	age at first birth
15	0.0099	90081905	3.08901e-06	0.0462	542901	ebi-a-GCST90000050	rs28792763	A	G	NA	age at first birth
15	0.0111	70172390	9.98091e-07	-0.0543	542901	ebi-a-GCST90000050	rs304956	C	G	NA	age at first birth
15	0.0096	74092777	1.302e-08	0.0545	542901	ebi-a-GCST90000050	rs8030494	A	C	NA	age at first birth
15	0.0144	47659864	6.73705e-08	-0.0775	542901	ebi-a-GCST90000050	rs74011413	T	C	NA	age at first birth
15	0.0092	38942641	2.216e-06	-0.0437	542901	ebi-a-GCST90000050	rs10852028	C	T	NA	age at first birth
16	0.0095	25440885	4.87697e-06	0.0436	542901	ebi-a-GCST90000050	rs6497856	T	C	NA	age at first birth
16	0.0164	90078724	7.43892e-08	0.0881	542901	ebi-a-GCST90000050	rs77576048	T	C	NA	age at first birth
16	0.0095	59334235	2.00101e-07	-0.0496	542901	ebi-a-GCST90000050	rs1303842	A	T	NA	age at first birth
16	0.0098	83608719	2.009e-06	0.0466	542901	ebi-a-GCST90000050	rs35662541	G	C	NA	age at first birth
16	0.0114	15401816	1.45999e-06	0.0549	542901	ebi-a-GCST90000050	rs79048822	T	A	NA	age at first birth
17	0.0107	47035596	1.45801e-06	0.0516	542901	ebi-a-GCST90000050	rs73332268	T	C	NA	age at first birth
17	0.0136	77911282	3.91796e-06	0.0627	542901	ebi-a-GCST90000050	rs59203028	A	T	NA	age at first birth
17	0.0165	29241038	4.57204e-08	0.0905	542901	ebi-a-GCST90000050	rs57432042	C	T	NA	age at first birth
17	0.0136	43932797	6.68652e-11	-0.0886	542901	ebi-a-GCST90000050	rs10445366	C	G	NA	age at first birth
17	0.0118	27588806	1.21899e-07	-0.0626	542901	ebi-a-GCST90000050	rs8614	A	C	NA	age at first birth
17	0.0094	19879164	9.08804e-07	-0.0459	542901	ebi-a-GCST90000050	rs7222403	C	T	NA	age at first birth
17	0.0094	56641200	1.81698e-09	0.0565	542901	ebi-a-GCST90000050	rs7359501	T	C	NA	age at first birth
18	0.0208	38976614	2.24399e-06	-0.0984	542901	ebi-a-GCST90000050	rs11664222	G	A	NA	age at first birth
18	0.0393	52610263	2.69898e-06	-0.1845	542901	ebi-a-GCST90000050	rs139728494	A	G	NA	age at first birth
18	0.0105	22636415	6.05397e-08	-0.0567	542901	ebi-a-GCST90000050	rs4800201	A	G	NA	age at first birth
18	0.0102	33404196	2.81397e-06	0.0477	542901	ebi-a-GCST90000050	rs9953192	G	A	NA	age at first birth
18	0.0117	36510587	3.50598e-08	-0.0646	542901	ebi-a-GCST90000050	rs60222682	T	C	NA	age at first birth
18	0.01	35170045	7.55892e-08	0.0537	542901	ebi-a-GCST90000050	rs4799950	G	C	NA	age at first birth
18	0.0113	60214783	4.46601e-06	-0.0516	542901	ebi-a-GCST90000050	rs1105674	G	T	NA	age at first birth
18	0.0099	75902735	1.81301e-09	-0.0595	542901	ebi-a-GCST90000050	rs11081529	C	T	NA	age at first birth
18	0.0095	53260732	5.78096e-09	-0.0553	542901	ebi-a-GCST90000050	rs590076	A	G	NA	age at first birth
18	0.0139	77725655	2.357e-06	-0.0658	542901	ebi-a-GCST90000050	rs12956003	G	A	NA	age at first birth
19	0.0103	19102590	5.82895e-07	0.0515	542901	ebi-a-GCST90000050	rs12016	T	A	NA	age at first birth
19	0.011	13285293	2.59298e-10	0.0695	542901	ebi-a-GCST90000050	rs8110682	C	T	NA	age at first birth
20	0.0125	41997943	5.165e-07	0.0629	542901	ebi-a-GCST90000050	rs6030805	T	G	NA	age at first birth
20	0.0099	31097877	2.18223e-12	-0.0694	542901	ebi-a-GCST90000050	rs293566	C	T	NA	age at first birth
20	0.0114	18718861	5.96898e-07	-0.0571	542901	ebi-a-GCST90000050	rs6075409	G	T	NA	age at first birth
20	0.0092	14840502	1.214e-06	0.0446	542901	ebi-a-GCST90000050	rs6079584	C	A	NA	age at first birth
21	0.0098	46642764	4.58205e-08	-0.0534	542901	ebi-a-GCST90000050	rs2253763	C	T	NA	age at first birth
21	0.0367	36330465	3.02803e-06	0.1712	542901	ebi-a-GCST90000050	rs17227139	C	T	NA	age at first birth
22	0.0097	30121577	1.93602e-08	-0.0542	542901	ebi-a-GCST90000050	rs5763436	T	A	NA	age at first birth
1	0.0184	181533068	4.48198e-06	0.0846	52926	ieu-b-4828	rs7547301	C	T	NA	number of children ever born measurement
1	0.0109	215183687	2.09599e-06	-0.0519	58344	ieu-b-4828	rs61819980	A	G	NA	number of children ever born measurement
1	0.0077	55820637	4.36496e-06	0.0356	59465	ieu-b-4828	rs2746689	T	C	NA	number of children ever born measurement
1	0.0068	75698825	7.29693e-07	-0.0337	59706	ieu-b-4828	rs7544408	G	C	NA	number of children ever born measurement
3	0.007	15348823	4.07897e-06	0.0321	58741	ieu-b-4828	rs6801433	A	G	NA	number of children ever born measurement
4	0.013	120158734	2.17601e-08	0.073	60430	ieu-b-4828	rs10024967	T	C	NA	number of children ever born measurement
6	0.0365	87189912	6.28001e-07	-0.1816	39139	ieu-b-4828	rs80190507	G	C	NA	number of children ever born measurement
6	0.0281	168451728	3.79498e-06	-0.1298	44318	ieu-b-4828	rs6928894	T	C	NA	number of children ever born measurement
8	0.0288	26400276	4.03701e-06	0.1327	39139	ieu-b-4828	rs117442130	G	A	NA	number of children ever born measurement
8	0.0309	22049142	1.29999e-06	0.1493	47145	ieu-b-4828	rs138490057	T	A	NA	number of children ever born measurement
9	0.0234	89070897	1.237e-06	-0.1133	52032	ieu-b-4828	rs138447739	G	T	NA	number of children ever born measurement
14	0.0142	26390775	3.874e-07	0.0723	41269	ieu-b-4828	rs1240985	T	C	NA	number of children ever born measurement
15	0.0089	72982300	2.21401e-06	-0.0423	40104	ieu-b-4828	rs2114256	C	T	NA	number of children ever born measurement
16	0.0149	57029947	5.68905e-07	-0.0746	53111	ieu-b-4828	rs72773107	A	G	NA	number of children ever born measurement
16	0.0257	82642632	3.37598e-06	0.1195	52032	ieu-b-4828	rs77197182	A	T	NA	number of children ever born measurement
22	0.0204	25693948	1.009e-06	0.0996	40473	ieu-b-4828	rs149452535	G	T	NA	number of children ever born measurement
Note: All the exposed genetic instruments identified at least borderline significance (p < 5 × 10−6), SNPs were clumped at the threshold of linkage disequilibrium (LD) r 2 > 0.001 within a 10000 kb window.

## Sheet: Table 5
Supplementary Table 5: Information of IVs for SES in the reverse MR.
chromosome.exposure	position.exposure	beta.exposure	se.exposure	pval.exposure	samplesize.exposure	id.exposure	SNP	effect_allele.exposure	other_allele.exposure	eaf.exposure	exposure
1	182717316	0.091797	0.0191	1.48201e-06	51710	ieu-b-41	rs2877947	C	T	0.143329	BD
1	199001251	0.089301	0.0179	6.43206e-07	51710	ieu-b-41	rs111725205	G	C	0.170117	BD
1	115342732	-0.076104	0.0165	3.77798e-06	51710	ieu-b-41	rs12135727	T	C	0.215064	BD
1	163678568	0.150497	0.0309	1.09199e-06	51710	ieu-b-41	rs80148877	C	T	0.0817551	BD
1	50900021	-0.113001	0.0226	5.55802e-07	51710	ieu-b-41	rs1278516	A	G	0.0991429	BD
1	78349214	-0.068804	0.0143	1.42298e-06	51710	ieu-b-41	rs9729667	T	C	0.345916	BD
1	115746	0.310502	0.0623	6.23505e-07	51710	ieu-b-41	rs147538909	T	C	0.0367137	BD
1	150138699	0.0909	0.0181	4.83504e-07	51710	ieu-b-41	rs7544145	T	C	0.817117	BD
1	95578207	0.069704	0.0139	5.29298e-07	51710	ieu-b-41	rs12563424	C	T	0.360329	BD
1	61092456	0.070498	0.0134	1.299e-07	51710	ieu-b-41	rs814197	G	T	0.455084	BD
2	57975714	-0.161402	0.0296	5.00104e-08	51710	ieu-b-41	rs57681866	A	G	0.0579578	BD
2	210156850	-0.066599	0.0145	4.18803e-06	51710	ieu-b-41	rs16842765	A	G	0.313883	BD
2	115047006	0.067797	0.0139	9.79806e-07	51710	ieu-b-41	rs12621381	C	A	0.403117	BD
2	166152389	-0.140896	0.0268	1.49001e-07	51710	ieu-b-41	rs17183814	A	G	0.0721056	BD
2	181742355	0.138802	0.0287	1.373e-06	51710	ieu-b-41	rs12474837	C	A	0.0577551	BD
2	65759671	-0.0635	0.0134	2.25699e-06	51710	ieu-b-41	rs3911862	G	A	0.547309	BD
2	28066122	0.094201	0.0174	6.23505e-08	51710	ieu-b-41	rs74446114	C	T	0.190904	BD
2	158766597	0.116004	0.0246	2.319e-06	51710	ieu-b-41	rs72927105	A	T	0.0883667	BD
2	194464707	0.0727	0.0137	1.17601e-07	51710	ieu-b-41	rs13003404	C	T	0.593478	BD
2	97413488	-0.084102	0.0144	5.91998e-09	51710	ieu-b-41	rs2314398	G	C	0.319554	BD
3	177856521	-0.084905	0.0183	3.66902e-06	51710	ieu-b-41	rs6782817	A	C	0.165671	BD
3	167304189	-0.066599	0.0137	1.13399e-06	51710	ieu-b-41	rs7613933	A	G	0.485309	BD
3	10525096	-0.066901	0.0138	1.29799e-06	51710	ieu-b-41	rs735931	G	A	0.505703	BD
3	52847601	-0.077702	0.0135	9.09201e-09	51710	ieu-b-41	rs2071044	T	C	0.467916	BD
3	107793709	-0.071902	0.0135	9.2651e-08	51710	ieu-b-41	rs3804640	G	A	0.459128	BD
3	141582961	-0.0703	0.0135	2.123e-07	51710	ieu-b-41	rs6767302	G	A	0.501522	BD
3	30031637	0.1028	0.0225	4.88596e-06	51710	ieu-b-41	rs12639551	C	G	0.121936	BD
3	36856030	0.101003	0.0134	5.53095e-14	51710	ieu-b-41	rs9834970	C	T	0.501233	BD
4	92688677	0.071399	0.0149	1.761e-06	51710	ieu-b-41	rs11097326	A	G	0.298297	BD
4	118472733	0.067902	0.0135	5.06302e-07	51710	ieu-b-41	rs2635253	T	C	0.497297	BD
4	123510766	-0.072897	0.0142	2.94002e-07	51710	ieu-b-41	rs6829845	G	A	0.668064	BD
4	162294038	-0.104095	0.0188	3.26701e-08	51710	ieu-b-41	rs11724116	T	C	0.155277	BD
4	37247259	0.074402	0.0159	2.89901e-06	51710	ieu-b-41	rs34568676	A	G	0.243329	BD
5	94123108	0.068499	0.0138	7.00197e-07	51710	ieu-b-41	rs185308	T	C	0.391691	BD
5	94949253	0.071195	0.0143	6.39794e-07	51710	ieu-b-41	rs10075788	G	A	0.361904	BD
5	80796368	-0.077896	0.0147	1.14699e-07	51710	ieu-b-41	rs10035291	C	T	0.319883	BD
5	7542911	0.080298	0.0158	3.83001e-07	51710	ieu-b-41	rs28565152	A	G	0.251329	BD
5	152088546	-0.072399	0.0152	1.88799e-06	51710	ieu-b-41	rs17566118	T	C	0.267096	BD
5	133906609	-0.078802	0.0139	1.539e-08	51710	ieu-b-41	rs329319	G	A	0.565703	BD
5	169322197	-0.064701	0.0135	1.64399e-06	51710	ieu-b-41	rs7708829	G	A	0.452096	BD
6	50816718	0.117096	0.0215	4.92198e-08	51710	ieu-b-41	rs55648125	G	A	0.108936	BD
6	98591622	0.071303	0.0133	8.62105e-08	51710	ieu-b-41	rs2388334	G	A	0.488872	BD
6	117804797	0.0683	0.0148	3.86198e-06	51710	ieu-b-41	rs62433108	G	T	0.28651	BD
6	166995260	0.075004	0.0137	4.596e-08	51710	ieu-b-41	rs10455979	G	C	0.473478	BD
6	152790573	0.066499	0.0139	1.79999e-06	51710	ieu-b-41	rs9371601	T	G	0.354904	BD
6	27237363	-0.078697	0.0171	4.30695e-06	51710	ieu-b-41	rs36034627	T	G	0.188671	BD
7	44980824	-0.095795	0.0182	1.461e-07	51710	ieu-b-41	rs12538191	A	G	0.239851	BD
7	129267301	0.170006	0.0355	1.73002e-06	51710	ieu-b-41	rs77516904	G	A	0.0385743	BD
7	145640606	-0.184199	0.0395	3.05598e-06	51710	ieu-b-41	rs143577122	T	C	0.0444289	BD
7	140767992	0.086604	0.0163	9.81296e-08	51710	ieu-b-41	rs12703284	G	C	0.782117	BD
7	1979750	0.065104	0.0138	2.37602e-06	51710	ieu-b-41	rs10950456	A	G	0.576723	BD
7	24771777	0.113202	0.0204	2.70097e-08	51710	ieu-b-41	rs17150022	C	T	0.120723	BD
7	110197412	-0.1207	0.0219	3.36101e-08	51710	ieu-b-41	rs13231398	C	G	0.107064	BD
8	145076529	0.073	0.0145	4.97703e-07	51710	ieu-b-41	rs57957974	A	C	0.356904	BD
8	99098931	-0.090001	0.0186	1.33999e-06	51710	ieu-b-41	rs10106152	T	C	0.300883	BD
8	133519920	-0.0692	0.0147	2.40298e-06	51710	ieu-b-41	rs2597374	T	A	0.30949	BD
8	111137092	0.0966	0.0183	1.337e-07	51710	ieu-b-41	rs61088439	A	T	0.157936	BD
8	67254723	0.083799	0.0172	1.09999e-06	51710	ieu-b-41	rs10092482	T	C	0.18351	BD
8	38249201	-0.120102	0.0247	1.12899e-06	51710	ieu-b-41	rs12677998	A	G	0.1053	BD
9	122202000	-0.0727	0.0148	9.078e-07	51710	ieu-b-41	rs10120508	A	G	0.711703	BD
9	80300750	0.206803	0.0435	2.04301e-06	51710	ieu-b-41	rs189574365	A	C	0.0261498	BD
9	23346842	0.066599	0.0137	1.20801e-06	51710	ieu-b-41	rs10429537	G	C	0.41051	BD
9	119887714	-0.070701	0.0155	4.81404e-06	51710	ieu-b-41	rs1572156	T	G	0.252096	BD
10	62125856	0.1409	0.0279	4.49397e-07	51710	ieu-b-41	rs10994318	C	G	0.0601944	BD
10	80939219	0.065497	0.0141	3.52298e-06	51710	ieu-b-41	rs703987	C	G	0.623904	BD
10	17480503	-0.099202	0.02	6.85899e-07	51710	ieu-b-41	rs7915021	T	C	0.131671	BD
10	111800145	-0.092798	0.0178	1.91898e-07	51710	ieu-b-41	rs4595478	C	T	0.831096	BD
10	85954220	-0.070401	0.0141	5.72203e-07	51710	ieu-b-41	rs7916271	T	C	0.490703	BD
11	79156748	0.108702	0.019	1.04701e-08	51710	ieu-b-41	rs73496688	A	T	0.149117	BD
11	63787389	0.065296	0.0138	2.33701e-06	51710	ieu-b-41	rs570098	G	T	0.485297	BD
11	65945186	-0.089704	0.0173	2.083e-07	51710	ieu-b-41	rs10896090	G	A	0.186671	BD
11	134416212	-0.089695	0.0182	7.86194e-07	51710	ieu-b-41	rs12287648	A	G	0.187883	BD
11	61618608	0.0774	0.0141	3.66404e-08	51710	ieu-b-41	rs174592	G	A	0.372297	BD
12	119526244	0.0743	0.0156	1.77399e-06	51710	ieu-b-41	rs34520165	T	C	0.415904	BD
12	2387099	0.083201	0.014	2.91803e-09	51710	ieu-b-41	rs10744560	T	C	0.342297	BD
12	110513316	0.117499	0.0254	3.90104e-06	51710	ieu-b-41	rs78781559	A	G	0.0854008	BD
12	49464449	0.0692	0.0135	3.24803e-07	51710	ieu-b-41	rs7969091	G	A	0.438904	BD
12	68881049	-0.063696	0.0138	4.31102e-06	51710	ieu-b-41	rs10878840	A	G	0.614277	BD
12	99496030	0.070197	0.0138	3.40902e-07	51710	ieu-b-41	rs10745843	A	G	0.62651	BD
13	113883315	0.080704	0.0162	5.886e-07	51710	ieu-b-41	rs1819204	A	G	0.736117	BD
14	105092031	0.1308	0.0255	3.03298e-07	51710	ieu-b-41	rs10147900	T	C	0.140755	BD
14	99712945	-0.063801	0.0138	3.642e-06	51710	ieu-b-41	rs11624408	G	A	0.435309	BD
14	21752523	-0.063195	0.0136	3.12299e-06	51710	ieu-b-41	rs10136056	A	G	0.517703	BD
14	33395060	-0.094501	0.0198	1.892e-06	51710	ieu-b-41	rs35955717	C	T	0.145458	BD
14	43974997	0.095201	0.0191	6.42806e-07	51710	ieu-b-41	rs62002181	C	G	0.143936	BD
15	85153804	-0.082096	0.0146	1.93402e-08	51710	ieu-b-41	rs71395455	G	A	0.31149	BD
15	38986813	-0.079	0.0146	6.35404e-08	51710	ieu-b-41	rs12898460	T	C	0.304096	BD
15	42847033	0.118503	0.0235	4.59304e-07	51710	ieu-b-41	rs73406518	T	C	0.0881358	BD
15	100256618	0.064805	0.0137	2.25699e-06	51710	ieu-b-41	rs325380	C	A	0.56651	BD
16	9926966	0.074896	0.0142	1.217e-07	51710	ieu-b-41	rs11647445	G	T	0.351904	BD
16	82861814	-0.073297	0.016	4.454e-06	51710	ieu-b-41	rs10492859	G	A	0.234522	BD
16	64720943	0.0936	0.0188	6.60207e-07	51710	ieu-b-41	rs976498	T	C	0.833723	BD
17	1819511	0.0718	0.0157	4.98896e-06	51710	ieu-b-41	rs66506713	T	C	0.372542	BD
17	38163936	0.068397	0.0136	4.50298e-07	51710	ieu-b-41	rs8067817	T	C	0.561329	BD
17	42208172	0.102304	0.022	3.30697e-06	51710	ieu-b-41	rs11652763	A	G	0.109542	BD
17	53367464	0.080298	0.0138	5.80096e-09	51710	ieu-b-41	rs884301	T	C	0.381084	BD
17	14928733	-0.064699	0.0136	1.93798e-06	51710	ieu-b-41	rs1013191	A	T	0.554096	BD
18	60243876	0.0718	0.0148	1.23101e-06	51710	ieu-b-41	rs11557713	A	G	0.291691	BD
18	77608203	0.067904	0.014	1.34999e-06	51710	ieu-b-41	rs4799092	G	C	0.354904	BD
19	48104647	0.074402	0.016	3.40502e-06	51710	ieu-b-41	rs2921552	A	T	0.743904	BD
19	10748121	0.075701	0.0144	1.60199e-07	51710	ieu-b-41	rs3843751	T	C	0.681117	BD
19	19358207	0.1166	0.0184	2.40398e-10	51710	ieu-b-41	rs111444407	T	C	0.154691	BD
19	59018503	0.066097	0.0143	3.51002e-06	51710	ieu-b-41	rs28821001	C	A	0.358723	BD
20	40739367	0.067904	0.0148	4.36204e-06	51710	ieu-b-41	rs6102677	C	T	0.29351	BD
20	49620271	0.075295	0.0143	1.49001e-07	51710	ieu-b-41	rs1850	C	T	0.353297	BD
20	33322119	0.088798	0.0181	9.56599e-07	51710	ieu-b-41	rs6060023	C	T	0.826329	BD
20	43766067	-0.065702	0.0138	1.80501e-06	51710	ieu-b-41	rs2143943	T	G	0.560096	BD
20	62132711	-0.0755	0.015	4.39299e-07	51710	ieu-b-41	rs6090435	A	G	0.497096	BD
20	14475757	0.090603	0.0167	5.37799e-08	51710	ieu-b-41	rs6079463	G	A	0.20051	BD
21	47877594	0.062003	0.0134	3.46298e-06	51710	ieu-b-41	rs1007893	C	T	0.508904	BD
22	22101995	-0.0703	0.0136	2.27002e-07	51710	ieu-b-41	rs5754941	G	C	0.557883	BD
22	41161049	-0.074402	0.0135	3.22797e-08	51710	ieu-b-41	rs5758065	G	C	0.489522	BD
1	72819612	-0.0482978	0.0091	1.137e-07	NA	NA	rs2012697	T	C	0.392	MDD
1	73806923	0.0495994	0.0093	8.552e-08	NA	NA	rs6689226	T	C	0.424	MDD
1	194225405	0.0791993	0.0171	3.909e-06	NA	NA	rs615747	A	T	0.0749	MDD
2	2449771	-0.0437011	0.0091	1.486e-06	NA	NA	rs10174534	A	G	0.551	MDD
2	53133809	0.0458048	0.01	4.511e-06	NA	NA	rs17043773	T	C	0.279	MDD
2	127017050	0.0603046	0.012	5.195e-07	NA	NA	rs1081458	A	T	0.834	MDD
2	145741849	0.0461963	0.0091	3.338e-07	NA	NA	rs34382743	T	C	0.604	MDD
2	240678849	0.0535029	0.0112	2.007e-06	NA	NA	rs4852123	T	C	0.215	MDD
3	175341124	-0.0546991	0.0119	3.928e-06	NA	NA	rs62284515	T	C	0.822	MDD
4	42106538	-0.0596969	0.0112	1.09e-07	NA	NA	rs6832890	C	G	0.194	MDD
4	48298154	-0.0994999	0.0217	4.611e-06	NA	NA	rs56308316	T	C	0.943	MDD
4	83039730	0.0452028	0.0094	1.672e-06	NA	NA	rs60747160	T	G	0.376	MDD
4	187743503	0.0485997	0.0104	3.035e-06	NA	NA	rs34318462	C	G	0.273	MDD
5	7448796	0.159002	0.0306	2.074e-07	NA	NA	rs2451828	T	C	0.0262	MDD
5	44212359	-0.103995	0.0203	3.203e-07	NA	NA	rs78676209	C	G	0.94	MDD
5	52004286	0.0972991	0.0203	1.731e-06	NA	NA	rs76837483	T	G	0.935	MDD
5	103783801	0.0572967	0.0096	2.454e-09	NA	NA	rs76025409	C	G	0.371	MDD
6	28268452	-0.0692	0.0129	7.665e-08	NA	NA	rs1936365	C	G	0.137	MDD
6	95868745	0.047599	0.0103	3.705e-06	NA	NA	rs12200766	A	G	0.748	MDD
7	136692467	-0.0497997	0.0092	6.641e-08	NA	NA	rs17499892	A	C	0.615	MDD
8	59866262	0.100904	0.022	4.435e-06	NA	NA	rs71521437	C	G	0.956	MDD
8	126949138	0.110297	0.0225	9.833e-07	NA	NA	rs1491473	T	C	0.0592	MDD
9	5918443	0.0749961	0.0154	1.098e-06	NA	NA	rs74837665	T	C	0.106	MDD
9	10510289	0.050503	0.0108	2.964e-06	NA	NA	rs2784590	T	C	0.222	MDD
9	25902763	0.0739008	0.0155	1.999e-06	NA	NA	rs1219935	T	C	0.0916	MDD
9	119726051	0.0483043	0.0099	1.069e-06	NA	NA	rs1888286	T	C	0.723	MDD
10	9842235	0.095701	0.0201	1.997e-06	NA	NA	rs74336531	A	C	0.0536	MDD
10	58720316	-0.0476998	0.0094	3.499e-07	NA	NA	rs10825942	T	G	0.453	MDD
10	87466267	-0.0456042	0.0099	3.932e-06	NA	NA	rs77198573	C	G	0.686	MDD
11	73311373	-0.0557982	0.0119	2.697e-06	NA	NA	rs7127852	A	T	0.809	MDD
11	85590365	-0.0562	0.0121	3.407e-06	NA	NA	rs2084080	A	G	0.161	MDD
13	53625781	0.0425996	0.009	2.193e-06	NA	NA	rs12552	A	G	0.442	MDD
14	42097937	0.054403	0.0089	8.514e-10	NA	NA	rs1950829	A	G	0.496	MDD
14	64814311	0.0444952	0.0091	9.44e-07	NA	NA	rs1256112	T	C	0.566	MDD
14	93011031	0.267803	0.0571	2.677e-06	NA	NA	rs117141160	A	G	0.0133	MDD
15	47675602	-0.0456984	0.0093	8.728e-07	NA	NA	rs281265	A	C	0.637	MDD
15	62764881	0.0709989	0.0147	1.365e-06	NA	NA	rs62006671	A	G	0.109	MDD
15	66529936	-0.0497997	0.0101	7.371e-07	NA	NA	rs4776768	T	C	0.276	MDD
16	6604090	0.141803	0.0301	2.557e-06	NA	NA	rs11077049	A	G	0.0249	MDD
16	73855907	-0.0591027	0.0125	2.247e-06	NA	NA	rs875270	T	C	0.15	MDD
18	52451215	0.0535976	0.0115	3.147e-06	NA	NA	rs12606521	A	G	0.816	MDD
18	53167520	-0.0456984	0.009	3.858e-07	NA	NA	rs2060886	T	C	0.416	MDD
18	77573110	-0.058795	0.0119	8.439e-07	NA	NA	rs586275	A	G	0.198	MDD
19	4467075	-0.0889952	0.0194	4.37e-06	NA	NA	rs144895331	T	C	0.911	MDD
20	49157052	0.0491044	0.0092	9.295e-08	NA	NA	rs4811079	C	G	0.632	MDD
1	2387101	0.067201	0.0119	1.737e-08	77096	ieu-b-42	rs4648845	T	C	0.479	SCZ
1	207977083	-0.059504	0.0116	2.91602e-07	77096	ieu-b-42	rs7523273	G	A	0.336	SCZ
1	95840188	0.073496	0.0152	1.293e-06	77096	ieu-b-42	rs35787990	G	C	0.154	SCZ
1	98501984	0.118401	0.0138	1.02707e-17	77096	ieu-b-42	rs1702294	C	T	0.784	SCZ
1	84295070	-0.075098	0.0156	1.464e-06	77096	ieu-b-42	rs12736562	G	A	0.136	SCZ
1	97801307	0.149196	0.0304	9.36203e-07	77096	ieu-b-42	rs75267292	G	A	0.038	SCZ
1	205015699	-0.054604	0.0116	2.48302e-06	77096	ieu-b-42	rs3767278	T	C	0.657	SCZ
1	66332655	0.060502	0.0113	7.94493e-08	77096	ieu-b-42	rs2801578	A	T	0.581	SCZ
1	31856064	0.069404	0.0146	1.95101e-06	77096	ieu-b-42	rs7515829	G	A	0.174	SCZ
1	115619634	-0.056401	0.0122	3.91498e-06	77096	ieu-b-42	rs55675132	T	C	0.261	SCZ
1	44100084	-0.067797	0.0115	3.41696e-09	77096	ieu-b-42	rs11210892	A	G	0.652	SCZ
1	8487323	0.066097	0.0116	1.20199e-08	77096	ieu-b-42	rs301797	A	C	0.322	SCZ
1	30433951	-0.072004	0.0118	1.20601e-09	77096	ieu-b-42	rs1498232	C	T	0.697	SCZ
1	53845440	-0.080298	0.0166	1.28801e-06	77096	ieu-b-42	rs2185077	C	T	0.889	SCZ
1	163727923	-0.055302	0.011	5.32697e-07	77096	ieu-b-42	rs7521492	G	A	0.575	SCZ
1	230272624	0.0615	0.0127	1.24799e-06	77096	ieu-b-42	rs11807834	A	G	0.282	SCZ
1	150017281	-0.091096	0.0149	9.66095e-10	77096	ieu-b-42	rs12062861	A	G	0.175	SCZ
1	177280121	0.0743	0.0138	7.52593e-08	77096	ieu-b-42	rs6670165	T	C	0.198	SCZ
1	73278615	0.069004	0.0112	6.95296e-10	77096	ieu-b-42	rs35998080	T	G	0.45	SCZ
1	190942870	0.062402	0.0136	4.12401e-06	77096	ieu-b-42	rs986020	A	T	0.191	SCZ
1	243502623	0.056295	0.0111	4.24199e-07	77096	ieu-b-42	rs10926995	G	A	0.508	SCZ
1	243555105	0.284502	0.0485	4.40403e-09	77096	ieu-b-42	rs77149735	A	G	0.016	SCZ
2	162845855	-0.059697	0.0109	4.24698e-08	77096	ieu-b-42	rs2909457	A	G	0.574	SCZ
2	72361505	-0.094201	0.0179	1.34899e-07	77096	ieu-b-42	rs3768644	A	G	0.117	SCZ
2	185601420	-0.073603	0.011	2.1722e-11	77096	ieu-b-42	rs11693094	T	C	0.429	SCZ
2	57987593	0.073496	0.0109	1.57906e-11	77096	ieu-b-42	rs11682175	C	T	0.439	SCZ
2	28290347	0.058795	0.0114	2.62398e-07	77096	ieu-b-42	rs13414801	C	T	0.633	SCZ
2	76455168	0.070605	0.0134	1.39701e-07	77096	ieu-b-42	rs13027106	C	T	0.22	SCZ
2	198245965	-0.068996	0.0114	1.55801e-09	77096	ieu-b-42	rs55775495	T	C	0.701	SCZ
2	229320093	0.058997	0.0108	4.67498e-08	77096	ieu-b-42	rs7601312	G	A	0.484	SCZ
2	233592501	-0.0766	0.0109	2.063e-12	77096	ieu-b-42	rs6704768	A	G	0.529	SCZ
2	220045035	0.057797	0.0117	8.34392e-07	77096	ieu-b-42	rs7577690	A	G	0.305	SCZ
2	175241458	0.108801	0.0227	1.69099e-06	77096	ieu-b-42	rs149110600	A	G	0.082	SCZ
2	5462987	-0.065595	0.0138	2.031e-06	77096	ieu-b-42	rs1524480	T	G	0.218	SCZ
2	60718347	-0.057195	0.011	2.02199e-07	77096	ieu-b-42	rs7599488	T	C	0.434	SCZ
2	86947783	-0.064496	0.0135	1.73301e-06	77096	ieu-b-42	rs76239019	T	C	0.751	SCZ
2	166813725	0.071399	0.0156	4.97794e-06	77096	ieu-b-42	rs74338693	G	C	0.152	SCZ
2	110284236	-0.059598	0.0119	5.32795e-07	77096	ieu-b-42	rs9330316	G	A	0.306	SCZ
2	149412005	0.154399	0.0278	2.77703e-08	77096	ieu-b-42	rs76355118	G	A	0.041	SCZ
2	228994782	-0.066995	0.0127	1.26299e-07	77096	ieu-b-42	rs7577463	T	G	0.276	SCZ
2	48687857	-0.080999	0.0169	1.711e-06	77096	ieu-b-42	rs60710459	G	A	0.133	SCZ
2	97500775	-0.081903	0.0159	2.54601e-07	77096	ieu-b-42	rs78381888	G	A	0.193	SCZ
2	200736507	0.102797	0.0136	4.73478e-14	77096	ieu-b-42	rs11693528	G	C	0.185	SCZ
2	22754466	-0.0692	0.0119	5.39002e-09	77096	ieu-b-42	rs1509378	G	A	0.646	SCZ
3	2547786	0.0966	0.0148	6.37676e-11	77096	ieu-b-42	rs17194490	T	G	0.165	SCZ
3	10804551	0.078599	0.017	3.57199e-06	77096	ieu-b-42	rs6800435	A	C	0.119	SCZ
3	52845105	-0.070403	0.0109	1.16899e-10	77096	ieu-b-42	rs2535627	C	T	0.503	SCZ
3	127742365	0.079504	0.0174	4.75499e-06	77096	ieu-b-42	rs11712112	A	G	0.114	SCZ
3	136371691	0.070999	0.0111	1.37e-10	77096	ieu-b-42	rs6439649	T	G	0.562	SCZ
3	181055378	0.050303	0.0109	3.66598e-06	77096	ieu-b-42	rs1518933	A	G	0.524	SCZ
3	35450784	-0.061003	0.0132	3.56903e-06	77096	ieu-b-42	rs9311094	T	C	0.235	SCZ
3	36858583	0.080104	0.0114	2.311e-12	77096	ieu-b-42	rs75968099	T	C	0.351	SCZ
3	161762471	-0.0528	0.0109	1.187e-06	77096	ieu-b-42	rs6778769	T	C	0.543	SCZ
3	124068857	0.051799	0.0112	3.48097e-06	77096	ieu-b-42	rs28576387	G	C	0.385	SCZ
3	63842629	-0.069897	0.0113	5.73099e-10	77096	ieu-b-42	rs832190	T	C	0.613	SCZ
3	191341579	0.248398	0.0495	5.32599e-07	77096	ieu-b-42	rs140130327	T	C	0.012	SCZ
3	71254751	-0.067004	0.0128	1.66399e-07	77096	ieu-b-42	rs7372960	C	T	0.248	SCZ
3	60347122	-0.054604	0.0119	4.10998e-06	77096	ieu-b-42	rs12485388	A	G	0.317	SCZ
3	30044778	-0.054204	0.0112	1.23401e-06	77096	ieu-b-42	rs6549963	C	T	0.416	SCZ
3	180623255	-0.082198	0.0135	1.22899e-09	77096	ieu-b-42	rs34796896	A	G	0.194	SCZ
3	161455962	-0.059899	0.0114	1.40001e-07	77096	ieu-b-42	rs80021942	T	C	0.352	SCZ
3	17802881	0.0587	0.011	8.58994e-08	77096	ieu-b-42	rs6809775	C	T	0.559	SCZ
3	32062641	-0.088304	0.0184	1.51799e-06	77096	ieu-b-42	rs4955124	C	T	0.9	SCZ
3	187887577	-0.071399	0.0151	2.44202e-06	77096	ieu-b-42	rs16863064	C	G	0.177	SCZ
4	26783453	0.057396	0.0114	4.62104e-07	77096	ieu-b-42	rs6825268	G	A	0.503	SCZ
4	170202862	0.059702	0.011	5.767e-08	77096	ieu-b-42	rs7653924	T	C	0.489	SCZ
4	94759035	0.084404	0.0181	3.31299e-06	77096	ieu-b-42	rs76049629	G	T	0.131	SCZ
4	97727069	0.051704	0.0112	3.89404e-06	77096	ieu-b-42	rs4626214	G	A	0.583	SCZ
4	103146888	0.144795	0.0203	9.56093e-13	77096	ieu-b-42	rs35225200	C	A	0.087	SCZ
4	149332944	-0.055501	0.0119	3.31101e-06	77096	ieu-b-42	rs1546044	T	A	0.722	SCZ
4	48470296	0.060803	0.0131	3.38197e-06	77096	ieu-b-42	rs13110633	C	G	0.77	SCZ
4	176861301	-0.069404	0.0125	2.84898e-08	77096	ieu-b-42	rs1106568	A	G	0.744	SCZ
4	23423603	0.0692	0.0115	1.67699e-09	77096	ieu-b-42	rs215411	A	T	0.327	SCZ
4	183652996	0.085405	0.0158	6.47098e-08	77096	ieu-b-42	rs13150898	G	A	0.142	SCZ
5	101769726	-0.059899	0.0116	2.26898e-07	77096	ieu-b-42	rs6878284	T	C	0.612	SCZ
5	137851192	0.062496	0.0109	1.036e-08	77096	ieu-b-42	rs3849046	T	C	0.508	SCZ
5	139063728	0.056796	0.0115	7.29693e-07	77096	ieu-b-42	rs2336880	A	G	0.335	SCZ
5	63736385	0.053304	0.0116	4.00904e-06	77096	ieu-b-42	rs1903305	A	T	0.657	SCZ
5	152177121	-0.087699	0.0143	9.28795e-10	77096	ieu-b-42	rs111294930	G	A	0.219	SCZ
5	153680747	0.062695	0.0112	1.99802e-08	77096	ieu-b-42	rs11740474	T	A	0.412	SCZ
5	44960923	0.058901	0.0118	5.44302e-07	77096	ieu-b-42	rs3935086	A	T	0.327	SCZ
5	90155414	0.055101	0.011	5.86395e-07	77096	ieu-b-42	rs2247419	G	A	0.591	SCZ
5	77624014	0.052801	0.0115	4.60999e-06	77096	ieu-b-42	rs9293741	A	T	0.562	SCZ
5	88746331	-0.095801	0.017	1.60498e-08	77096	ieu-b-42	rs16867576	G	A	0.12	SCZ
5	140097072	0.054097	0.0109	7.37802e-07	77096	ieu-b-42	rs2563297	C	T	0.467	SCZ
5	116537250	-0.0549	0.0112	9.62299e-07	77096	ieu-b-42	rs7712671	A	G	0.4	SCZ
5	36370296	0.131098	0.0271	1.37401e-06	77096	ieu-b-42	rs13176547	T	C	0.05	SCZ
5	60598543	0.078005	0.0109	8.9043e-13	77096	ieu-b-42	rs4391122	G	A	0.462	SCZ
6	32488050	-0.145	0.0176	1.80094e-16	77096	ieu-b-42	rs113397282	C	T	0.153	SCZ
6	96459651	-0.156595	0.0277	1.661e-08	77096	ieu-b-42	rs117074560	T	C	0.037	SCZ
6	32478432	-0.118795	0.0196	1.409e-09	77096	ieu-b-42	rs186545906	A	G	0.108	SCZ
6	87854341	-0.114703	0.0231	7.24202e-07	77096	ieu-b-42	rs9362395	C	T	0.067	SCZ
6	151288991	0.066995	0.0145	3.60903e-06	77096	ieu-b-42	rs563440	C	T	0.161	SCZ
6	93077500	0.057599	0.0125	3.83204e-06	77096	ieu-b-42	rs634940	T	G	0.24	SCZ
6	84328660	-0.066802	0.011	1.085e-09	77096	ieu-b-42	rs3798869	A	G	0.464	SCZ
6	28712247	-0.196397	0.0164	6.16879e-33	77096	ieu-b-42	rs1233578	G	A	0.149	SCZ
6	73155701	-0.063302	0.0114	3.05598e-08	77096	ieu-b-42	rs1339227	T	C	0.355	SCZ
6	43341689	-0.093099	0.019	9.61103e-07	77096	ieu-b-42	rs111547017	G	A	0.073	SCZ
6	64126180	0.055301	0.0112	7.90606e-07	77096	ieu-b-42	rs9341835	C	T	0.542	SCZ
6	111822689	-0.064101	0.0133	1.53699e-06	77096	ieu-b-42	rs9487653	G	A	0.793	SCZ
6	108983527	-0.061195	0.0119	2.52598e-07	77096	ieu-b-42	rs9398171	T	C	0.677	SCZ
7	39093928	0.053304	0.011	1.25701e-06	77096	ieu-b-42	rs7786896	T	C	0.586	SCZ
7	8977320	0.053598	0.0116	4.03097e-06	77096	ieu-b-42	rs35586526	T	C	0.307	SCZ
7	132886052	-0.072603	0.0157	3.843e-06	77096	ieu-b-42	rs28375034	A	G	0.179	SCZ
7	82444372	0.053304	0.0109	9.26105e-07	77096	ieu-b-42	rs2189246	A	G	0.505	SCZ
7	86427626	-0.106105	0.0168	2.59102e-10	77096	ieu-b-42	rs12704290	A	G	0.131	SCZ
7	104592567	0.051904	0.0109	1.96798e-06	77096	ieu-b-42	rs2428161	C	T	0.462	SCZ
7	140970819	-0.137103	0.029	2.30102e-06	77096	ieu-b-42	rs76405237	T	G	0.033	SCZ
7	110898915	-0.080704	0.0116	3.11889e-12	77096	ieu-b-42	rs13240464	C	T	0.379	SCZ
7	131567263	0.083001	0.015	2.88297e-08	77096	ieu-b-42	rs7801375	G	A	0.847	SCZ
7	2029867	-0.082197	0.0111	1.25603e-13	77096	ieu-b-42	rs58120505	C	T	0.412	SCZ
7	100281768	-0.070496	0.0149	2.069e-06	77096	ieu-b-42	rs221794	C	T	0.823	SCZ
7	21520212	-0.060097	0.0124	1.262e-06	77096	ieu-b-42	rs73060317	G	T	0.284	SCZ
7	24735004	0.087901	0.0172	3.20797e-07	77096	ieu-b-42	rs112509803	C	G	0.104	SCZ
7	71850606	0.106502	0.0228	3.16898e-06	77096	ieu-b-42	rs79912928	A	C	0.055	SCZ
8	131152665	-0.0587	0.0119	8.12999e-07	77096	ieu-b-42	rs4733770	A	G	0.314	SCZ
8	111485761	0.083501	0.0134	4.13504e-10	77096	ieu-b-42	rs36068923	G	A	0.187	SCZ
8	10033425	0.066899	0.0115	6.12604e-09	77096	ieu-b-42	rs73191547	T	A	0.286	SCZ
8	4191202	0.073204	0.0133	3.31597e-08	77096	ieu-b-42	rs10108725	T	C	0.222	SCZ
8	143312933	-0.079301	0.0109	3.61327e-13	77096	ieu-b-42	rs4129585	C	A	0.558	SCZ
8	27442127	-0.0995	0.0177	1.952e-08	77096	ieu-b-42	rs73229090	A	C	0.121	SCZ
8	33863561	0.144298	0.0275	1.47201e-07	77096	ieu-b-42	rs79445414	C	T	0.05	SCZ
8	60701801	-0.062402	0.011	1.66299e-08	77096	ieu-b-42	rs13261481	G	T	0.591	SCZ
8	89588626	0.076498	0.014	4.47404e-08	77096	ieu-b-42	rs7819570	T	G	0.207	SCZ
8	143730456	0.053901	0.0113	2.053e-06	77096	ieu-b-42	rs11785400	T	C	0.383	SCZ
8	17053515	0.074003	0.0146	3.81997e-07	77096	ieu-b-42	rs61192878	A	T	0.187	SCZ
9	22762425	0.065798	0.0125	1.25401e-07	77096	ieu-b-42	rs7033189	G	A	0.299	SCZ
9	101070487	0.072399	0.0149	1.136e-06	77096	ieu-b-42	rs10985811	C	T	0.165	SCZ
9	37093872	0.053702	0.0112	1.80801e-06	77096	ieu-b-42	rs3073745	T	G	0.377	SCZ
9	84739941	0.0656	0.0118	2.64801e-08	77096	ieu-b-42	rs11139497	A	T	0.336	SCZ
9	96355980	0.143598	0.0311	4.02402e-06	77096	ieu-b-42	rs7857165	A	T	0.03	SCZ
9	26758212	0.106105	0.022	1.37199e-06	77096	ieu-b-42	rs62542114	C	A	0.071	SCZ
9	7172498	-0.0571	0.011	2.35299e-07	77096	ieu-b-42	rs913587	A	C	0.419	SCZ
9	122546769	0.054801	0.0115	1.76498e-06	77096	ieu-b-42	rs4837673	T	G	0.645	SCZ
9	3911353	-0.080603	0.0156	2.41002e-07	77096	ieu-b-42	rs13301469	G	C	0.183	SCZ
9	84308948	-0.053496	0.0112	1.735e-06	77096	ieu-b-42	rs2796441	A	G	0.425	SCZ
9	77342863	-0.0557	0.0112	6.03101e-07	77096	ieu-b-42	rs514348	T	A	0.583	SCZ
10	106539062	-0.067305	0.0144	2.99799e-06	77096	ieu-b-42	rs2496034	A	G	0.811	SCZ
10	3748384	0.080603	0.016	5.10105e-07	77096	ieu-b-42	rs12416552	G	A	0.173	SCZ
10	53935082	-0.060097	0.0123	9.49402e-07	77096	ieu-b-42	rs7903745	C	T	0.301	SCZ
10	88112939	-0.051799	0.0111	3.36302e-06	77096	ieu-b-42	rs1863824	A	G	0.624	SCZ
10	123901964	0.081698	0.0172	2.14102e-06	77096	ieu-b-42	rs10788251	C	T	0.136	SCZ
10	64418656	-0.050904	0.0109	3.112e-06	77096	ieu-b-42	rs7915131	T	C	0.577	SCZ
10	104612335	-0.101601	0.0118	6.6896e-18	77096	ieu-b-42	rs11191419	A	T	0.334	SCZ
10	18745105	-0.1124	0.0175	1.24099e-10	77096	ieu-b-42	rs7893279	G	T	0.125	SCZ
10	64000336	-0.202802	0.0374	5.97806e-08	77096	ieu-b-42	rs79193624	C	T	0.033	SCZ
10	32305618	0.055703	0.0118	2.524e-06	77096	ieu-b-42	rs61844283	G	A	0.289	SCZ
11	81202910	0.0562	0.011	3.322e-07	77096	ieu-b-42	rs7122181	T	A	0.545	SCZ
11	113392994	-0.072205	0.0116	4.64398e-10	77096	ieu-b-42	rs2514218	T	C	0.327	SCZ
11	63790931	0.055397	0.0115	1.57899e-06	77096	ieu-b-42	rs484201	T	C	0.479	SCZ
11	133828187	-0.089104	0.0135	3.68214e-11	77096	ieu-b-42	rs73036062	A	G	0.21	SCZ
11	57510294	-0.058203	0.0114	3.62001e-07	77096	ieu-b-42	rs9420	G	A	0.695	SCZ
11	124605290	-0.077702	0.0149	1.706e-07	77096	ieu-b-42	rs1939214	G	A	0.158	SCZ
11	130718630	-0.0766	0.0109	2.04597e-12	77096	ieu-b-42	rs10791097	G	T	0.52	SCZ
11	46402852	0.091995	0.0145	2.04099e-10	77096	ieu-b-42	rs35324223	G	A	0.181	SCZ
11	24403620	0.063998	0.0109	3.67096e-09	77096	ieu-b-42	rs11027857	A	G	0.587	SCZ
12	13681478	0.135597	0.0276	8.81394e-07	77096	ieu-b-42	rs117578877	T	C	0.038	SCZ
12	92246786	0.057301	0.0113	4.27297e-07	77096	ieu-b-42	rs4240748	G	C	0.628	SCZ
12	29919054	-0.061599	0.0114	6.29303e-08	77096	ieu-b-42	rs302315	C	G	0.35	SCZ
12	2402246	-0.098904	0.0115	6.26614e-18	77096	ieu-b-42	rs1024582	G	A	0.66	SCZ
12	129818246	-0.093904	0.0183	2.713e-07	77096	ieu-b-42	rs1482292	A	C	0.104	SCZ
12	110723245	0.069395	0.0112	6.11604e-10	77096	ieu-b-42	rs4766428	T	C	0.459	SCZ
12	57622371	-0.168206	0.0244	5.69902e-12	77096	ieu-b-42	rs12826178	T	G	0.073	SCZ
12	67593841	-0.060399	0.0126	1.59599e-06	77096	ieu-b-42	rs10878577	C	A	0.756	SCZ
12	51161744	-0.053897	0.0118	4.89204e-06	77096	ieu-b-42	rs12829524	T	C	0.331	SCZ
12	72223833	0.062205	0.0133	2.67602e-06	77096	ieu-b-42	rs2573166	C	T	0.178	SCZ
12	124480801	0.069404	0.0138	5.13996e-07	77096	ieu-b-42	rs34102591	G	A	0.202	SCZ
12	123650335	-0.0851	0.0123	4.25893e-12	77096	ieu-b-42	rs1615350	T	C	0.734	SCZ
13	74325499	0.065198	0.0128	3.71698e-07	77096	ieu-b-42	rs12877581	C	G	0.309	SCZ
13	85293112	-0.0718	0.0148	1.26e-06	77096	ieu-b-42	rs11617058	G	T	0.154	SCZ
13	96145379	-0.063303	0.0132	1.49001e-06	77096	ieu-b-42	rs35058679	C	T	0.243	SCZ
13	70719462	0.0689	0.0142	1.29601e-06	77096	ieu-b-42	rs302010	G	A	0.823	SCZ
13	38829622	0.052203	0.0113	4.25197e-06	77096	ieu-b-42	rs648516	T	C	0.357	SCZ
13	114900150	0.053496	0.0111	1.32401e-06	77096	ieu-b-42	rs3812831	C	T	0.513	SCZ
13	94426353	-0.056598	0.0113	5.20703e-07	77096	ieu-b-42	rs9584154	G	A	0.365	SCZ
13	35194022	0.057797	0.011	1.41501e-07	77096	ieu-b-42	rs1329313	T	C	0.546	SCZ
13	21962207	-0.050105	0.011	4.772e-06	77096	ieu-b-42	rs9316337	A	G	0.538	SCZ
14	60166022	-0.052599	0.0113	3.27198e-06	77096	ieu-b-42	rs12431410	T	C	0.645	SCZ
14	66315883	-0.054203	0.0111	1.153e-06	77096	ieu-b-42	rs11625793	A	G	0.57	SCZ
14	71542168	0.065296	0.0115	1.214e-08	77096	ieu-b-42	rs17108967	C	T	0.343	SCZ
14	72417326	-0.0771	0.0125	7.38006e-10	77096	ieu-b-42	rs2332700	G	C	0.756	SCZ
14	81900665	0.318803	0.0695	4.55502e-06	77096	ieu-b-42	rs79780876	T	C	0.011	SCZ
14	104046834	0.088304	0.0121	3.71878e-13	77096	ieu-b-42	rs12887734	T	G	0.273	SCZ
14	84669481	0.053797	0.0117	4.05005e-06	77096	ieu-b-42	rs8012642	C	G	0.682	SCZ
14	30000405	-0.071697	0.0131	4.20804e-08	77096	ieu-b-42	rs1191551	G	T	0.784	SCZ
14	99719219	0.061705	0.0111	2.98696e-08	77096	ieu-b-42	rs2693698	G	A	0.551	SCZ
15	85189464	-0.067603	0.0122	2.99199e-08	77096	ieu-b-42	rs2271431	G	T	0.282	SCZ
15	91426560	-0.080505	0.0115	2.62422e-12	77096	ieu-b-42	rs4702	A	G	0.574	SCZ
15	40567237	0.065797	0.0126	1.64301e-07	77096	ieu-b-42	rs56205728	A	G	0.273	SCZ
15	78908565	-0.101601	0.0141	6.34746e-13	77096	ieu-b-42	rs28681284	T	C	0.214	SCZ
15	83254708	0.059899	0.011	4.772e-08	77096	ieu-b-42	rs783540	G	A	0.43	SCZ
15	58738760	-0.051304	0.011	2.943e-06	77096	ieu-b-42	rs17269264	A	G	0.485	SCZ
15	61863133	0.069797	0.011	1.97802e-10	77096	ieu-b-42	rs2414718	A	G	0.617	SCZ
16	74567075	-0.071297	0.0155	4.33701e-06	77096	ieu-b-42	rs71391092	G	C	0.182	SCZ
16	58677693	0.080003	0.0154	1.87301e-07	77096	ieu-b-42	rs2406084	C	G	0.174	SCZ
16	13616484	0.053399	0.0113	2.319e-06	77096	ieu-b-42	rs9924758	C	G	0.683	SCZ
16	13753384	0.076998	0.0127	1.44601e-09	77096	ieu-b-42	rs8055219	A	G	0.259	SCZ
16	29939877	-0.071902	0.0113	2.031e-10	77096	ieu-b-42	rs12691307	G	A	0.478	SCZ
16	63709630	-0.059702	0.0109	4.61902e-08	77096	ieu-b-42	rs12932476	G	C	0.512	SCZ
16	26517133	-0.119204	0.0245	1.137e-06	77096	ieu-b-42	rs79090407	G	A	0.054	SCZ
16	89609418	-0.063003	0.0123	3.23899e-07	77096	ieu-b-42	rs34753377	G	T	0.339	SCZ
16	68189340	0.077498	0.0144	6.62705e-08	77096	ieu-b-42	rs8044995	A	G	0.162	SCZ
16	4470964	-0.061705	0.0126	1.01599e-06	77096	ieu-b-42	rs6500598	T	G	0.736	SCZ
17	43935631	-0.071604	0.015	1.87802e-06	77096	ieu-b-42	rs962885	C	T	0.694	SCZ
17	78625756	0.058498	0.0123	2.05802e-06	77096	ieu-b-42	rs8066384	C	T	0.714	SCZ
17	2208899	0.069703	0.0115	1.39801e-09	77096	ieu-b-42	rs4523957	T	G	0.603	SCZ
17	30046329	0.059598	0.013	4.80496e-06	77096	ieu-b-42	rs450735	T	C	0.22	SCZ
17	17956459	-0.066204	0.0115	8.33892e-09	77096	ieu-b-42	rs11658257	C	G	0.573	SCZ
17	19185211	-0.082295	0.017	1.392e-06	77096	ieu-b-42	rs868698	T	G	0.117	SCZ
18	31603023	-0.054999	0.0109	4.134e-07	77096	ieu-b-42	rs8086342	G	T	0.479	SCZ
18	77578986	0.064598	0.0137	2.53898e-06	77096	ieu-b-42	rs11664298	A	G	0.165	SCZ
18	53200117	0.079595	0.0108	2.1742e-13	77096	ieu-b-42	rs9636107	G	A	0.497	SCZ
18	26201229	0.080505	0.0176	4.83304e-06	77096	ieu-b-42	rs3110323	G	A	0.848	SCZ
18	28522317	-0.059304	0.0126	2.48199e-06	77096	ieu-b-42	rs12326186	A	G	0.27	SCZ
19	55222807	-0.061301	0.012	3.38602e-07	77096	ieu-b-42	rs270776	T	G	0.673	SCZ
19	30987423	0.071797	0.0127	1.735e-08	77096	ieu-b-42	rs2053079	G	A	0.265	SCZ
19	33885118	-0.061301	0.0128	1.80901e-06	77096	ieu-b-42	rs8107339	T	C	0.251	SCZ
19	50091199	-0.065703	0.0133	7.35495e-07	77096	ieu-b-42	rs56873913	G	T	0.21	SCZ
19	11849736	0.1459	0.0266	4.12401e-08	77096	ieu-b-42	rs72986630	T	C	0.054	SCZ
19	4969053	-0.053996	0.0118	4.55302e-06	77096	ieu-b-42	rs57070985	G	A	0.306	SCZ
19	19480575	-0.066396	0.0115	6.63804e-09	77096	ieu-b-42	rs2315283	C	T	0.658	SCZ
20	37425958	0.0766	0.0119	1.236e-10	77096	ieu-b-42	rs2103655	A	G	0.664	SCZ
20	20715036	0.064197	0.0128	5.11705e-07	77096	ieu-b-42	rs6035682	G	A	0.269	SCZ
20	62155111	0.114498	0.0212	7.04206e-08	77096	ieu-b-42	rs427230	T	C	0.091	SCZ
20	48131036	0.065798	0.0125	1.29799e-07	77096	ieu-b-42	rs7267348	C	T	0.252	SCZ
20	39764702	-0.090097	0.019	2.04899e-06	77096	ieu-b-42	rs35481364	C	T	0.107	SCZ
21	25105211	-0.057202	0.0114	5.17595e-07	77096	ieu-b-42	rs2828478	G	A	0.62	SCZ
21	37481020	0.0532	0.0113	2.33502e-06	77096	ieu-b-42	rs8127118	C	T	0.409	SCZ
21	47210107	0.054805	0.0117	3.059e-06	77096	ieu-b-42	rs6518257	C	T	0.691	SCZ
22	42571028	0.075803	0.0118	1.274e-10	77096	ieu-b-42	rs760648	A	G	0.416	SCZ
22	40000313	-0.072497	0.0109	2.91273e-11	77096	ieu-b-42	rs5995756	C	T	0.54	SCZ
22	41036509	-0.1113	0.0242	4.09496e-06	77096	ieu-b-42	rs133051	C	T	0.945	SCZ
1	104792257	-0.0686965	0.0138	6.98297e-07	46351	ieu-a-1185	rs11185408	A	G	NA	ASD
1	193502609	-0.0656005	0.0141	3.26302e-06	46351	ieu-a-1185	rs6692705	G	A	NA	ASD
1	147183927	-0.176296	0.0385	4.67498e-06	46351	ieu-a-1185	rs78653484	T	C	NA	ASD
1	96978961	0.0769026	0.0145	1.13501e-07	46351	ieu-a-1185	rs2391769	G	A	NA	ASD
1	99092784	-0.0735014	0.0144	3.07397e-07	46351	ieu-a-1185	rs6701243	C	A	NA	ASD
3	191838169	0.0953992	0.0207	4.26e-06	46351	ieu-a-1185	rs79940520	G	A	NA	ASD
3	62481063	0.080704	0.0155	2.069e-07	46351	ieu-a-1185	rs1452075	T	C	NA	ASD
5	87854395	0.067305	0.0141	1.92398e-06	46351	ieu-a-1185	rs4916723	C	A	NA	ASD
5	103995368	-0.0728043	0.0143	3.25402e-07	46351	ieu-a-1185	rs325485	G	A	NA	ASD
6	98583488	0.0704976	0.0141	5.89196e-07	46351	ieu-a-1185	rs72934503	G	A	NA	ASD
6	11730878	-0.0684994	0.0139	9.05295e-07	46351	ieu-a-1185	rs9366877	G	A	NA	ASD
6	135035609	0.0672006	0.0144	3.12097e-06	46351	ieu-a-1185	rs9389208	T	C	NA	ASD
6	16753147	-0.0957953	0.0201	1.76498e-06	46351	ieu-a-1185	rs16879023	A	G	NA	ASD
6	29575405	0.113695	0.0238	1.69399e-06	46351	ieu-a-1185	rs740883	T	A	NA	ASD
6	23767038	0.0697033	0.0153	4.91496e-06	46351	ieu-a-1185	rs12203328	C	G	NA	ASD
7	104744219	0.216901	0.0409	1.118e-07	46351	ieu-a-1185	rs111931861	G	A	NA	ASD
7	71646872	-0.0670042	0.0146	4.36305e-06	46351	ieu-a-1185	rs7783557	C	T	NA	ASD
8	60390318	0.140297	0.0303	3.56599e-06	46351	ieu-a-1185	rs76397219	G	A	NA	ASD
8	142615222	-0.0692	0.0147	2.58702e-06	46351	ieu-a-1185	rs11787216	T	C	NA	ASD
8	131472047	-0.0906996	0.0191	2.04998e-06	46351	ieu-a-1185	rs10110094	G	A	NA	ASD
8	10576775	0.0843044	0.0147	1.065e-08	46351	ieu-a-1185	rs10099100	C	G	NA	ASD
9	76179384	0.0839035	0.0178	2.34498e-06	46351	ieu-a-1185	rs28729902	G	A	NA	ASD
10	16691399	0.138996	0.0272	3.13098e-07	46351	ieu-a-1185	rs45595836	T	C	NA	ASD
10	130488026	0.0680968	0.0141	1.37101e-06	46351	ieu-a-1185	rs4750990	C	T	NA	ASD
10	65421442	-0.290698	0.061	1.87599e-06	46351	ieu-a-1185	rs141319505	G	A	NA	ASD
10	72749037	0.130502	0.0266	8.99995e-07	46351	ieu-a-1185	rs78827416	A	G	NA	ASD
11	102735140	0.159403	0.0346	4.21105e-06	46351	ieu-a-1185	rs644552	A	G	NA	ASD
12	73196902	0.0843044	0.0176	1.60602e-06	46351	ieu-a-1185	rs35404050	T	C	NA	ASD
13	66970212	0.207406	0.0435	1.90999e-06	46351	ieu-a-1185	rs77691144	C	T	NA	ASD
14	94838142	0.220997	0.0432	3.04397e-07	46351	ieu-a-1185	rs112635299	T	G	NA	ASD
15	93953737	0.187898	0.0397	2.22101e-06	46351	ieu-a-1185	rs78058104	A	G	NA	ASD
17	44019083	-0.0784044	0.0159	8.93902e-07	46351	ieu-a-1185	rs141455452	G	T	NA	ASD
18	55872558	-0.0724954	0.0149	1.12401e-06	46351	ieu-a-1185	rs292441	A	G	NA	ASD
19	37980494	0.237306	0.0484	9.61192e-07	46351	ieu-a-1185	rs149923766	G	T	NA	ASD
20	14760747	0.0709989	0.0138	2.85799e-07	46351	ieu-a-1185	rs2224274	T	C	NA	ASD
20	21248116	-0.0956963	0.016	2.04099e-09	46351	ieu-a-1185	rs910805	A	G	NA	ASD
21	37255329	0.190096	0.0403	2.36401e-06	46351	ieu-a-1185	rs144911765	C	T	NA	ASD
1	44173423	-0.106005	0.0146	3.58096e-13	55374	ieu-a-1183	rs112984125	A	G	NA	ADHD
1	30088755	0.0625991	0.0135	3.59203e-06	55374	ieu-a-1183	rs9661242	G	A	NA	ADHD
1	96602440	0.0962007	0.0174	3.06803e-08	55374	ieu-a-1183	rs1222063	A	G	NA	ADHD
2	78840319	0.0711953	0.0138	2.45703e-07	55374	ieu-a-1183	rs756354	G	C	NA	ADHD
2	178741459	-0.225095	0.0471	1.77799e-06	55374	ieu-a-1183	rs76338508	T	C	NA	ADHD
2	145720139	-0.0778033	0.0153	3.71501e-07	55374	ieu-a-1183	rs72854462	G	A	NA	ADHD
2	215181889	0.116903	0.0206	1.39101e-08	55374	ieu-a-1183	rs9677504	A	G	NA	ADHD
3	82773696	0.143104	0.0286	5.81594e-07	55374	ieu-a-1183	rs62259516	T	C	NA	ADHD
3	117059636	-0.0849045	0.0182	2.91501e-06	55374	ieu-a-1183	rs1513155	A	G	NA	ADHD
3	20669071	-0.0789036	0.014	1.74e-08	55374	ieu-a-1183	rs4858241	G	T	NA	ADHD
3	171626047	-0.065798	0.0138	1.737e-06	55374	ieu-a-1183	rs4894783	A	T	NA	ADHD
3	107516847	-0.0635005	0.0137	3.48097e-06	55374	ieu-a-1183	rs7634587	G	A	NA	ADHD
3	49898318	0.079996	0.016	5.719e-07	55374	ieu-a-1183	rs62260755	G	C	NA	ADHD
4	103620385	0.0740958	0.0143	2.20201e-07	55374	ieu-a-1183	rs227378	A	C	NA	ADHD
4	2783049	-0.0910009	0.0177	2.834e-07	55374	ieu-a-1183	rs1272878	C	T	NA	ADHD
4	112227986	-0.103396	0.0216	1.77399e-06	55374	ieu-a-1183	rs77216804	T	A	NA	ADHD
4	80217597	-0.0608975	0.0133	4.27396e-06	55374	ieu-a-1183	rs1484144	C	T	NA	ADHD
4	31151456	-0.0861043	0.0151	1.15199e-08	55374	ieu-a-1183	rs28411770	C	T	NA	ADHD
5	173003455	-0.0769026	0.0165	3.15203e-06	55374	ieu-a-1183	rs1077612	T	C	NA	ADHD
5	3203444	0.0934978	0.0199	2.72301e-06	55374	ieu-a-1183	rs433274	C	T	NA	ADHD
5	103889998	0.0729995	0.0138	1.27101e-07	55374	ieu-a-1183	rs1592757	C	G	NA	ADHD
5	87854395	0.0766003	0.0135	1.57601e-08	55374	ieu-a-1183	rs4916723	C	A	NA	ADHD
5	43110855	0.0691036	0.0143	1.40301e-06	55374	ieu-a-1183	rs6451675	G	C	NA	ADHD
6	50615935	-0.136198	0.0256	1.02601e-07	55374	ieu-a-1183	rs141547796	A	G	NA	ADHD
6	98274701	0.0666956	0.0133	5.37502e-07	55374	ieu-a-1183	rs4839923	A	G	NA	ADHD
6	70857743	0.066602	0.0133	5.46097e-07	55374	ieu-a-1183	rs6933023	T	C	NA	ADHD
7	29825324	-0.155298	0.0324	1.65699e-06	55374	ieu-a-1183	rs180822580	A	G	NA	ADHD
7	114091753	0.073204	0.0132	2.88702e-08	55374	ieu-a-1183	rs10262192	A	G	NA	ADHD
7	121957582	0.074003	0.0138	8.47793e-08	55374	ieu-a-1183	rs28452470	A	T	NA	ADHD
7	1866931	0.0627025	0.0134	2.81397e-06	55374	ieu-a-1183	rs13234909	A	G	NA	ADHD
8	786916	0.0649973	0.0136	1.64199e-06	55374	ieu-a-1183	rs1532744	G	A	NA	ADHD
8	93404442	-0.073204	0.0148	7.60099e-07	55374	ieu-a-1183	rs10956838	C	A	NA	ADHD
8	107300797	0.0619978	0.0134	4.028e-06	55374	ieu-a-1183	rs7824062	A	G	NA	ADHD
8	34352610	0.179797	0.0317	1.348e-08	55374	ieu-a-1183	rs74760947	G	A	NA	ADHD
9	78458756	-0.138297	0.0289	1.64199e-06	55374	ieu-a-1183	rs78296223	T	C	NA	ADHD
9	2197193	-0.0783027	0.0167	2.813e-06	55374	ieu-a-1183	rs10965173	G	A	NA	ADHD
10	63810452	0.0672006	0.0133	4.559e-07	55374	ieu-a-1183	rs713240	T	C	NA	ADHD
10	8811525	-0.0696007	0.0136	3.408e-07	55374	ieu-a-1183	rs9665567	T	A	NA	ADHD
10	106747354	-0.0929051	0.0164	1.33601e-08	55374	ieu-a-1183	rs11591402	A	T	NA	ADHD
11	50073263	0.129299	0.0253	3.30499e-07	55374	ieu-a-1183	rs11245604	A	G	NA	ADHD
11	801776	0.0701972	0.014	4.98196e-07	55374	ieu-a-1183	rs7479183	G	T	NA	ADHD
11	61513400	0.0744022	0.0161	3.743e-06	55374	ieu-a-1183	rs61896068	A	G	NA	ADHD
11	28652996	-0.0716972	0.0137	1.74598e-07	55374	ieu-a-1183	rs4275621	G	A	NA	ADHD
12	89760744	-0.0799012	0.0133	1.82201e-09	55374	ieu-a-1183	rs1427829	G	A	NA	ADHD
12	112241552	0.107796	0.0234	4.08903e-06	55374	ieu-a-1183	rs2106696	A	T	NA	ADHD
12	66389968	0.0695966	0.0143	1.153e-06	55374	ieu-a-1183	rs10400419	C	T	NA	ADHD
13	47643335	0.0639978	0.0132	1.256e-06	55374	ieu-a-1183	rs7989860	A	G	NA	ADHD
13	78904797	0.072001	0.0136	1.26299e-07	55374	ieu-a-1183	rs2243517	C	T	NA	ADHD
14	63014025	-0.0679042	0.0139	9.963e-07	55374	ieu-a-1183	rs10444728	A	G	NA	ADHD
15	87775903	0.0733021	0.0155	2.31201e-06	55374	ieu-a-1183	rs60798171	G	T	NA	ADHD
15	47769424	0.0737972	0.0133	3.13502e-08	55374	ieu-a-1183	rs281320	G	T	NA	ADHD
16	13361049	-0.0639039	0.0135	2.10402e-06	55374	ieu-a-1183	rs1859057	G	C	NA	ADHD
16	72578131	-0.1154	0.02	7.67697e-09	55374	ieu-a-1183	rs212178	A	G	NA	ADHD
16	61968305	0.0680978	0.0135	4.54297e-07	55374	ieu-a-1183	rs8058677	T	C	NA	ADHD
18	39305154	0.0763961	0.0145	1.48102e-07	55374	ieu-a-1183	rs4144756	A	G	NA	ADHD
20	51238004	0.0705983	0.0148	1.99402e-06	55374	ieu-a-1183	rs6063848	T	G	NA	ADHD
20	35803101	0.0827948	0.0175	2.36701e-06	55374	ieu-a-1183	rs11698378	C	T	NA	ADHD
20	21176604	0.074003	0.0143	2.49098e-07	55374	ieu-a-1183	rs2144782	T	C	NA	ADHD
21	18417022	-0.0731018	0.0135	5.99294e-08	55374	ieu-a-1183	rs992936	C	T	NA	ADHD
21	37801345	-0.0754997	0.0158	1.81001e-06	55374	ieu-a-1183	rs2835344	T	C	NA	ADHD
Note: All the exposed genetic instruments identified at least borderline significance (p < 5 × 10−6), SNPs were clumped at the threshold of linkage disequilibrium (LD) r 2 > 0.001 within a 10000 kb window.

## Sheet: Table 6
Supplementary Table 6: Selected SNPs in the MVMR association analysis (household income before tax,neuroticism,and MDD).
SNPs	Neuroticism.beta	household income before tax.beta	Neuroticism.se	household income before tax.se	Neuroticism.pval	household income before tax.pval	MDD.beta	MDD.se	MDD.pval
rs1016678	0.002	-0.0141465	0.006	0.00274983	0.736701	2.7e-07	-0.00449986	0.0093	0.6269
rs10171904	-0.0063	0.0137607	0.0059	0.0026985	0.2855	3.4e-07	-0.0124028	0.0091	0.1712
rs10400055	-0.0077	0.0161014	0.0068	0.00331973	0.2623	1.2e-06	-0.0381047	0.0109	0.0005032
rs10429582	-0.0135	0.0270261	0.0057	0.00268405	0.0171002	7.6e-24	-0.0071047	0.0091	0.4365
rs10469966	0.006	-0.016038	0.0066	0.00306281	0.361	1.6e-07	0.0126003	0.0106	0.2333
rs10761035	-0.0103	0.0186402	0.007	0.00338512	0.1431	3.7e-08	-0.0143018	0.0114	0.2094
rs10761247	0.0007	0.0130347	0.0055	0.002696	0.9056	1.3e-06	-0.0272993	0.009	0.002414
rs10771003	0.001	0.0168095	0.0064	0.00319545	0.878	1.4e-07	-0.014596	0.0107	0.1727
rs10772643	0.0041	0.0215957	0.0086	0.00428868	0.639	4.8e-07	0.0077995	0.0141	0.5805
rs10801261	0.0119	0.0160321	0.0069	0.00339882	0.0851903	2.4e-06	0.0001	0.0116	0.9937
rs10826891	0.0002	0.0142038	0.0057	0.00274277	0.9677	2.2e-07	-0.00769957	0.0094	0.413
rs10849770	0.0099	-0.014033	0.0055	0.0026656	0.0714496	1.4e-07	0.0037972	0.009	0.6758
rs10867244	-0.0002	0.0137164	0.0062	0.00298284	0.9781	4.3e-06	-0.00599795	0.01	0.5463
rs10933093	-0.0033	0.0168975	0.0073	0.00350116	0.649	1.4e-06	-0.0163022	0.0124	0.1869
rs11011803	-0.0078	-0.0150269	0.0071	0.0032334	0.2664	3.4e-06	0.00460057	0.0109	0.6714
rs11164112	0.0049	-0.0138447	0.0065	0.00273235	0.4478	4e-07	-0.00809713	0.0103	0.4306
rs11191116	0.0087	-0.0163993	0.0057	0.00277643	0.1291	3.5e-09	0.00320486	0.0095	0.7343
rs11192059	-0.0065	-0.0195566	0.009	0.00393191	0.4744	6.6e-07	0.0214973	0.014	0.1248
rs112027902	0.0093	-0.0149991	0.0082	0.00323267	0.2568	3.5e-06	0.00449986	0.0124	0.7154
rs112228732	-0.001	-0.01792	0.0079	0.0036286	0.8994	7.9e-07	0.0009995	0.0124	0.9367
rs114361452	-0.0095	0.02549	0.0132	0.0051716	0.4734	8.3e-07	-0.0214995	0.0184	0.2425
rs11548200	0.0142	-0.0256748	0.0158	0.00533323	0.3694	1.5e-06	-0.00449986	0.0191	0.8143
rs11588857	-0.0046	0.0213402	0.0065	0.00324615	0.4771	4.9e-11	-0.00180162	0.0109	0.8684
rs11714337	-0.0158	0.0153807	0.0059	0.00267881	0.00739997	9.4e-09	-0.00719583	0.0091	0.4273
rs11877758	0.0194	-0.0203602	0.0061	0.00286697	0.001595	1.2e-12	0.0243952	0.0096	0.01096
rs11902250	0.0067	0.0143308	0.0066	0.00298684	0.3084	1.6e-06	-0.00330453	0.0102	0.7431
rs11917431	-0.0132	0.0227135	0.006	0.00288021	0.0264503	3.1e-15	-0.0235962	0.0098	0.01577
rs11938010	-0.0074	0.0141066	0.006	0.00295821	0.2188	1.9e-06	0.00210221	0.01	0.83
rs11943616	0.003	0.0141174	0.0064	0.00308718	0.6406	4.8e-06	0.00880116	0.0103	0.3955
rs11973308	0.0096	-0.0226042	0.0122	0.00489048	0.4348	3.8e-06	0.0320997	0.0167	0.05518
rs12050906	0.0033	-0.0155439	0.0078	0.00312649	0.675601	6.6e-07	0.00790113	0.0108	0.4648
rs12203592	-0.0052	-0.0167775	0.0117	0.00314241	0.656401	9.3e-08	0.00590255	0.0137	0.6673
rs1229984	-0.0056	-0.0491072	0.021	0.00804788	0.7907	1e-09	-0.00960374	0.0258	0.7104
rs12373148	-0.0065	0.0127906	0.0063	0.00272006	0.3064	2.6e-06	0.00190181	0.0094	0.8409
rs12427402	0.0135	-0.0171677	0.0068	0.00329436	0.0472705	1.9e-07	0.00669752	0.0111	0.5459
rs12519840	-0.0056	0.0192196	0.0079	0.00381159	0.481	4.6e-07	-0.0288012	0.013	0.02658
rs12531825	0.0083	-0.0258177	0.0086	0.00406172	0.3326	2.1e-10	-0.00300451	0.0138	0.8295
rs12597563	-0.0063	0.0167674	0.008	0.0033995	0.4277	8.1e-07	0.012304	0.0131	0.3468
rs1263412	-0.0095	0.0155263	0.0059	0.00287545	0.1082	6.7e-08	-0.0132025	0.0097	0.1733
rs12692596	0.0006	-0.0154093	0.0055	0.00273347	0.9164	1.7e-08	0.000499875	0.0093	0.9563
rs12883788	0.0067	-0.0188574	0.0057	0.00266308	0.2412	1.4e-12	0.00479847	0.0094	0.6095
rs12912324	-0.0011	0.012971	0.0062	0.00266387	0.8636	1.1e-06	0.000100005	0.0092	0.9938
rs12930481	-0.0044	0.0155304	0.0068	0.00295672	0.5123	1.5e-07	-0.00159872	0.0099	0.8718
rs13002946	-0.0002	0.0205047	0.0063	0.00299285	0.9722	7.3e-12	-0.00910129	0.0103	0.3755
rs13023920	-0.0018	-0.0205008	0.008	0.00388097	0.8231	1.3e-07	0.0111971	0.0132	0.3993
rs13135092	0.0041	-0.0254936	0.0129	0.00481056	0.753199	1.2e-07	-0.0198026	0.0186	0.2856
rs13274961	0.0158	0.0133831	0.0058	0.00280327	0.00607897	1.8e-06	0.00669752	0.0094	0.475
rs13362153	-0.0006	-0.0145683	0.0068	0.00305565	0.934	1.9e-06	0.00890027	0.0106	0.4041
rs1336780	0.0081	0.0143707	0.0063	0.002994	0.1954	1.6e-06	-0.0108992	0.0102	0.2831
rs1358906	0.0035	0.0139833	0.0056	0.00272622	0.5277	2.9e-07	-0.00869772	0.0091	0.3424
rs1385969	0.0021	-0.0155184	0.0071	0.00324487	0.7694	1.7e-06	0.00810274	0.011	0.4614
rs138666	0.0032	-0.0140389	0.0059	0.00278833	0.5887	4.8e-07	-0.00179838	0.0094	0.8518
rs140840495	-0.009	0.0129923	0.0057	0.00273603	0.1182	2e-06	-0.000499875	0.0094	0.9567
rs1421334	-0.003	0.0162948	0.0056	0.00267028	0.5872	1e-09	-0.0106036	0.0091	0.2453
rs1488113	0.004	0.0131077	0.0057	0.00266357	0.4832	8.6e-07	-0.00459941	0.009	0.6077
rs1548911	-0.0033	0.0160377	0.0076	0.0034953	0.6674	4.5e-06	-0.0247024	0.012	0.0407
rs1564928	-0.0281	0.0203822	0.0091	0.00430529	0.002113	2.2e-06	-0.0222047	0.0145	0.1258
rs1569092	-0.0004	0.0173289	0.0081	0.00363887	0.9612	1.9e-06	-0.0344983	0.0129	0.007358
rs1698139	0.005	0.0165639	0.0067	0.00338479	0.4587	9.9e-07	-0.0111971	0.0113	0.3255
rs17048099	0.0112	-0.0273955	0.0161	0.00552981	0.4861	7.3e-07	0.0521041	0.0202	0.009724
rs17207277	0.0043	0.0161576	0.0072	0.00342204	0.553701	2.3e-06	-0.0126003	0.0117	0.2845
rs17425695	-0.0057	-0.023994	0.012	0.00515372	0.637101	3.2e-06	0.0349037	0.017	0.03992
rs17760899	-0.0087	-0.014542	0.006	0.00276845	0.1469	1.5e-07	-0.00740253	0.0093	0.4294
rs1939228	-0.0111	0.0178204	0.0067	0.0034099	0.0977597	1.7e-07	-0.0127978	0.0114	0.2587
rs1950399	-0.0034	0.0154101	0.0076	0.0032593	0.653	2.3e-06	0.0154993	0.0109	0.156
rs1962104	-0.0063	-0.0132762	0.0056	0.00268466	0.2632	7.6e-07	-0.00760104	0.0092	0.4107
rs199815	0.0065	-0.0129947	0.0063	0.00277663	0.3059	2.9e-06	-0.0170037	0.0093	0.06636
rs2050256	0.0094	-0.0178472	0.0081	0.00353046	0.2436	4.3e-07	0.0206007	0.0124	0.09724
rs2058799	0.0059	-0.0124571	0.0055	0.00268398	0.2823	3.5e-06	0.014799	0.0091	0.1013
rs2068428	-0.0073	0.0169724	0.0063	0.00309515	0.2451	4.2e-08	0.0139029	0.0107	0.1934
rs2112449	0.0127	-0.0132491	0.0054	0.00264682	0.0180501	5.6e-07	0.00910129	0.0089	0.3042
rs214045	-0.0017	-0.0135532	0.006	0.00293975	0.7728	4e-06	0.00920221	0.01	0.3548
rs2186420	0.0054	0.0151394	0.0057	0.00280888	0.3441	7.1e-08	0.000500125	0.0094	0.9609
rs2252098	-0.0047	-0.013432	0.0058	0.00265117	0.4158	4.1e-07	0.00129916	0.0089	0.8883
rs2271391	-0.0037	0.0135396	0.0059	0.00283527	0.5334	1.8e-06	-0.00240289	0.0097	0.8023
rs2332719	-0.0015	-0.0183042	0.0063	0.00295323	0.8165	5.7e-10	0.00210221	0.01	0.8357
rs2362135	-0.0194	-0.0224363	0.0129	0.00488919	0.1327	4.5e-06	0.0326995	0.018	0.06907
rs2362523	0.0056	0.0158667	0.0061	0.00279836	0.3606	1.4e-08	-0.00309521	0.0095	0.7458
rs2406974	0.0063	-0.0128384	0.0056	0.00274645	0.2593	2.9e-06	0.00479847	0.0092	0.6001
rs2416701	0.0066	-0.0204805	0.0089	0.00440799	0.4631	3.4e-06	0.00270365	0.0147	0.8522
rs2422859	-0.0052	0.0163711	0.0058	0.00264718	0.3662	6.2e-10	-0.00639948	0.009	0.4786
rs2453438	-0.0056	-0.0186205	0.008	0.00397925	0.487	2.9e-06	0.00520351	0.0129	0.687
rs2487329	-0.002	0.0176904	0.0078	0.00355533	0.7938	6.5e-07	0.00390238	0.012	0.7455
rs2515919	0.0153	-0.0159385	0.0063	0.00273539	0.01563	5.7e-09	0.011597	0.0095	0.2201
rs2576576	-0.0001	0.0133138	0.006	0.00283397	0.987	2.6e-06	-0.0131967	0.0099	0.1824
rs266003	0.0065	-0.0131988	0.0059	0.00286683	0.2772	4.1e-06	-0.00130085	0.0099	0.8981
rs2764264	-0.0022	0.0148279	0.0058	0.0028806	0.7072	2.6e-07	0.0161981	0.0098	0.09766
rs2820314	0.002	-0.0165601	0.0058	0.00278855	0.7314	2.9e-09	0.00810274	0.0096	0.3992
rs28427480	0.0133	0.022434	0.0092	0.0045527	0.1476	8.3e-07	0.0486967	0.0148	0.0009864
rs28437641	0.0067	-0.0143091	0.0057	0.00270801	0.2422	1.3e-07	0.000500125	0.0092	0.9565
rs28558559	0.0003	0.0229797	0.0087	0.00422371	0.9689	5.3e-08	-0.00479847	0.014	0.7337
rs28600726	0.0029	0.0131867	0.0059	0.00269248	0.618899	9.7e-07	-0.0193969	0.0092	0.03516
rs2877987	-0.0004	-0.0167893	0.0069	0.00331757	0.9542	4.2e-07	0.0240973	0.011	0.02841
rs2916248	0.0035	-0.0164043	0.0064	0.0031613	0.5861	2.1e-07	-0.00819632	0.0105	0.4379
rs295129	0.0055	0.0128675	0.0054	0.0026631	0.3096	1.4e-06	-0.025605	0.0089	0.004179
rs32940	-0.0173	0.0211431	0.0061	0.00289645	0.00430002	2.9e-13	0.00940408	0.0099	0.341
rs34473884	-0.0094	0.017225	0.0068	0.00305604	0.164	1.7e-08	-0.0128016	0.0107	0.231
rs34724353	0.002	-0.0172878	0.0071	0.00340034	0.7815	3.7e-07	0.00410158	0.0117	0.7252
rs34928400	-0.0025	-0.0173587	0.0075	0.00366269	0.733199	2.1e-06	-0.0100988	0.0123	0.412
rs35855737	-0.0403	0.00205985	0.007	0.00337008	9.26e-09	0.54	-0.0183997	0.0113	0.1035
rs3757323	-0.0037	0.0126632	0.0062	0.00274673	0.5536	4e-06	-0.0308977	0.0094	0.001058
rs387780	-0.0051	0.0167299	0.0057	0.00282732	0.3773	3.3e-09	-0.0142973	0.0097	0.1421
rs4115668	-0.0035	-0.0179965	0.0065	0.00279169	0.592899	1.1e-10	-0.00920221	0.0096	0.3418
rs4144040	-0.0042	0.0172656	0.0105	0.00350932	0.6866	8.7e-07	-0.00229736	0.0131	0.858
rs4308812	-0.0008	0.0126696	0.0055	0.00266159	0.8825	1.9e-06	-0.0009995	0.009	0.9151
rs4370753	-0.0063	-0.0132481	0.0061	0.0027123	0.2967	1e-06	-0.0020978	0.0094	0.8266
rs4387603	-0.0045	-0.0138537	0.0061	0.00282966	0.4631	9.8e-07	0.00590255	0.0097	0.5389
rs4653163	0.1516	-0.0107756	0.0323	0.00633906	2.7e-06	0.089	0.0209001	0.0261	0.4247
rs4668897	-0.0115	-0.0141627	0.0067	0.00305751	0.0877304	3.6e-06	0.00729655	0.0106	0.4926
rs4786826	0.0085	0.0144338	0.0057	0.00269156	0.1344	8.2e-08	0.00179838	0.0091	0.8419
rs488786	0.0056	0.0206878	0.0076	0.00356762	0.459701	6.7e-09	0.00730327	0.012	0.5432
rs538789	0.0082	0.0239991	0.0124	0.00495441	0.5075	1.3e-06	0.00270365	0.0176	0.8787
rs55857661	0.0287	0.0267797	0.0212	0.00554003	0.1763	1.3e-06	0.0248975	0.0197	0.2053
rs56102337	-0.006	-0.015496	0.0069	0.00333289	0.3848	3.3e-06	-0.00439966	0.0115	0.7004
rs56118546	0.0388	0.00256535	0.0083	0.00368464	2.91e-06	0.49	0.00959589	0.0127	0.4514
rs56195515	0.0045	0.0143976	0.0061	0.0026549	0.4682	5.9e-08	-0.00320486	0.009	0.7245
rs56233108	-0.0105	-0.0176659	0.0071	0.00354765	0.1431	6.4e-07	0.00549507	0.012	0.6451
rs5754738	0.0026	-0.0162464	0.0065	0.00292038	0.6928	2.7e-08	0.000300045	0.01	0.9782
rs589914	-0.0066	0.0156098	0.0059	0.00285076	0.2584	4.4e-08	-0.036004	0.0096	0.0001623
rs6035877	0.0019	-0.0145138	0.006	0.00265042	0.754401	4.3e-08	-0.00669752	0.0089	0.454
rs60540186	0.0019	-0.0142158	0.0057	0.00264865	0.7339	8e-08	0.00339576	0.0089	0.7052
rs6060499	-0.0022	0.0125229	0.0082	0.00272941	0.784099	4.5e-06	0.00300451	0.0101	0.771
rs6073591	0.0026	-0.0157178	0.0061	0.00290489	0.6635	6.3e-08	0.0157026	0.0097	0.104
rs61784222	-0.0067	-0.0194965	0.0076	0.00364362	0.3746	8.8e-08	-0.0147014	0.0115	0.1996
rs62037152	0.0054	-0.0210652	0.0087	0.00387202	0.5339	5.3e-08	0.0204987	0.0135	0.129
rs62137021	-0.0055	0.013125	0.0058	0.00284154	0.3402	3.9e-06	0.00819632	0.0095	0.3928
rs62183028	0.0054	-0.0189832	0.006	0.00286114	0.3741	3.2e-11	0.0117013	0.0097	0.2284
rs62188582	0.1287	-0.00671921	0.0278	0.00812882	3.64e-06	0.41	0.0460021	0.0256	0.07196
rs62382367	-0.0007	0.0175008	0.0088	0.00381686	0.9336	4.5e-06	-0.00240289	0.0139	0.8623
rs62429693	0.0055	-0.0226194	0.0106	0.00460734	0.607	9.1e-07	0.0009995	0.0166	0.9535
rs6429082	0.0108	0.012521	0.0055	0.00263926	0.0483103	2.1e-06	-0.00309521	0.0089	0.7228
rs6429636	0.0051	0.0192858	0.006	0.00293518	0.3896	5e-11	-0.0192032	0.0099	0.05184
rs6549016	-0.0002	0.0126684	0.0058	0.00265338	0.9674	1.8e-06	-0.00669752	0.009	0.4551
rs658614	-0.0021	0.015099	0.0062	0.00305341	0.7357	7.6e-07	0.00789872	0.0101	0.4363
rs6699397	0.0034	-0.0190757	0.006	0.00274153	0.574101	3.5e-12	0.00569619	0.0092	0.5334
rs6718890	0.0048	0.0152989	0.0065	0.00289346	0.4672	1.2e-07	0.001998	0.0101	0.8472
rs6757091	-0.0046	0.0143051	0.0056	0.00270239	0.4071	1.2e-07	-0.00429923	0.0093	0.6451
rs67693285	-0.0031	-0.0127056	0.006	0.00265741	0.600999	1.7e-06	-0.00449986	0.0092	0.6265
rs6868457	-0.0045	0.0209797	0.0054	0.0026601	0.4066	3.1e-15	-0.0044003	0.0089	0.6201
rs7003950	-0.0027	-0.0145504	0.0061	0.0028804	0.6582	4.4e-07	0.0128016	0.0103	0.2131
rs704061	-0.0027	-0.0122204	0.0054	0.0026551	0.6207	4.2e-06	0.0214995	0.009	0.01641
rs7227402	0.0047	-0.0169614	0.0061	0.00267812	0.44	2.4e-10	0.0304031	0.0089	0.0006844
rs72669450	-0.0054	0.0182409	0.0072	0.00341774	0.4556	9.4e-08	-0.00529595	0.0117	0.6476
rs72781045	0.0057	-0.0268395	0.0116	0.00529567	0.621901	4e-07	-0.00930314	0.0183	0.6109
rs72835681	0.0391	0.0364512	0.0287	0.00770243	0.1736	2.2e-06	0.0102019	0.0259	0.6947
rs72915243	-0.0018	-0.0232925	0.0129	0.00509352	0.8916	4.8e-06	0.0227004	0.0179	0.204
rs73015322	0.0226	-0.0271853	0.0111	0.00495368	0.0414	4.1e-08	0.00139902	0.0166	0.9306
rs733628	0.0063	0.0203244	0.0085	0.00403724	0.457	4.8e-07	-0.0341985	0.0145	0.01827
rs73581580	0.0258	-0.0206238	0.0139	0.00403031	0.0639293	3.1e-07	0.0164047	0.0177	0.3537
rs73900391	0.035	-0.0219707	0.0089	0.00426323	8.02e-05	2.6e-07	0.0443039	0.0144	0.002031
rs74367134	-0.0403	-0.0381182	0.0307	0.00791359	0.1894	1.5e-06	0.000699755	0.0281	0.98
rs75413320	0.0141	-0.0261129	0.0103	0.00426829	0.1713	9.5e-10	0.0116982	0.0146	0.4204
rs7558283	0.0005	0.0126375	0.0054	0.00264778	0.9325	1.8e-06	-0.00679685	0.0089	0.4439
rs75724394	-0.0101	0.0204959	0.0092	0.00395672	0.2737	2.2e-07	-0.0154008	0.0143	0.28
rs75731281	0.0195	0.0192154	0.0077	0.00381447	0.0115499	4.7e-07	-0.0124978	0.0127	0.3276
rs75901808	-0.0085	-0.0250341	0.0105	0.00487633	0.4192	2.8e-07	0.0193969	0.0162	0.2296
rs76265950	-0.0175	-0.0224042	0.0148	0.0043501	0.2352	2.6e-07	0.0272993	0.0174	0.117
rs76816761	-0.0147	0.0292578	0.0165	0.00569126	0.3704	2.7e-07	-0.00470103	0.0207	0.8198
rs7700107	-0.009	-0.0228296	0.0083	0.00382992	0.2815	2.5e-09	0.0278029	0.0133	0.036
rs77126132	-0.0206	0.0267483	0.0095	0.00457921	0.0304397	5.2e-09	-0.0113036	0.0157	0.4729
rs7727093	-0.0073	-0.0276816	0.0116	0.00508655	0.5295	5.3e-08	0.0139029	0.0176	0.4302
rs77337722	0.1746	0.00430508	0.036	0.00812799	1.24e-06	0.6	0.0372958	0.0285	0.1903
rs77966298	-0.0063	0.0189884	0.0077	0.00385533	0.4192	8.4e-07	-0.0156962	0.0128	0.2193
rs784256	0.004	-0.0253813	0.0075	0.00339684	0.597901	7.9e-14	0.0172012	0.0117	0.1422
rs7896518	-0.0039	0.014813	0.0055	0.00270047	0.4721	4.1e-08	-0.00999984	0.009	0.2651
rs79050526	0.0013	-0.0167542	0.0068	0.00327682	0.8496	3.2e-07	-0.0138049	0.0112	0.2155
rs7918083	-0.0001	0.0137543	0.0056	0.00273259	0.9789	4.8e-07	0.00529595	0.0092	0.5637
rs7952581	-0.0026	0.0123277	0.0055	0.00269896	0.632501	4.9e-06	-0.0075988	0.009	0.3992
rs8093640	-0.0126	-0.0154345	0.0073	0.00335836	0.0863794	4.3e-06	-0.014596	0.0113	0.195
rs9388490	-0.007	0.015105	0.0054	0.00266861	0.1973	1.5e-08	-0.0277001	0.009	0.002093
rs944859	0.0013	-0.0150801	0.0065	0.00313275	0.8465	1.5e-06	0.00589735	0.0121	0.6242
rs9552438	-0.0071	0.012709	0.0055	0.00267287	0.2008	2e-06	0.00399798	0.009	0.6547
rs9556958	0.014	-0.0153409	0.0055	0.0026641	0.01022	8.5e-09	0.0109993	0.009	0.2192
rs9596313	-0.0048	0.0152867	0.0054	0.00264763	0.3702	7.8e-09	-0.00889948	0.0089	0.3186
rs968050	-0.0108	0.0223829	0.0055	0.00265073	0.0472302	3.1e-17	0.0120965	0.0089	0.1743
rs9806482	0.0001	0.0129984	0.0056	0.00264482	0.9907	8.9e-07	-0.00479847	0.0089	0.5917

## Sheet: Table 7
Supplementary Table 7: Selected SNPs in the MVMR association analysis (years of education,openness,agreeableness,neuroticism,and MDD).
SNPs	Neuroticism.beta	agreeableness.beta	openness.beta	years of education.beta	Neuroticism.se	agreeableness.se	openness.se	years of education.se	Neuroticism.pval	agreeableness.pval	openness.pval	years of education.pval	MDD.beta	MDD.se	MDD.pval
rs10044730	-0.0116	0.0952	-0.0036	0.00917	0.0057	0.0626	0.0719	0.00175	0.0411898	0.1281	0.9598	1.68e-07	0.00249688	0.0093	0.7891
rs10073890	-0.0013	0.0894	-0.1453	-0.01262	0.0062	0.0724	0.0831	0.00196	0.8383	0.2168	0.0801807	1.11e-10	-0.011296	0.0102	0.2722
rs1008078	0.005	-0.0798	-0.1097	-0.01738	0.0056	0.063	0.0723	0.00173	0.3721	0.2048	0.129	1.2e-23	0.0114047	0.0091	0.2095
rs1018542	-0.0005	-0.0864	0.1081	0.00852	0.006	0.0627	0.0721	0.00175	0.9276	0.1684	0.1341	1.16e-06	0.0129952	0.0093	0.16
rs10189857	0.0005	0.0388	-0.0939	-0.01725	0.0054	0.0618	0.0711	0.00171	0.9196	0.5299	0.1865	6.7e-24	-0.00410158	0.0089	0.6452
rs10205801	0.004	-0.0273	-0.003	-0.01053	0.0054	0.0649	0.0745	0.00171	0.466	0.673501	0.9677	7.17e-10	0.0147999	0.009	0.09867
rs10215082	0.0069	-0.0872	-0.0125	0.01303	0.006	0.0633	0.0729	0.00172	0.2463	0.1685	0.8636	3.33e-14	-0.00469894	0.009	0.6042
rs10240905	0.0144	-0.0806	0.0187	-0.01167	0.0057	0.0635	0.0747	0.00177	0.0112499	0.2044	0.8021	3.79e-11	0.0138043	0.0092	0.1361
rs10456918	0.0013	0.0076	0.0881	0.01485	0.0072	0.081	0.0927	0.00224	0.8602	0.9248	0.3417	3.67e-11	-0.00999984	0.0117	0.392
rs10460095	-0.007	-0.0039	0.0705	-0.01066	0.006	0.0634	0.0727	0.00171	0.2452	0.9516	0.332	4.87e-10	0.00479847	0.0091	0.5953
rs1047586	-0.0012	0.0115	-0.1422	-0.00896	0.0063	0.0708	0.0813	0.00193	0.8518	0.8708	0.0801401	3.5e-06	0.00830439	0.0103	0.4198
rs1051474	-0.005	-0.0163	0.0856	0.01301	0.0061	0.0691	0.0794	0.00188	0.4065	0.8137	0.2814	4.86e-12	-0.0101978	0.0099	0.3036
rs1058678	-0.0141	0.2133	0.0573	0.01241	0.0096	0.0988	0.1138	0.00241	0.1423	0.0308603	0.614301	2.69e-07	-0.0124028	0.0136	0.3591
rs10765775	-0.0037	-0.0326	0.2296	0.01488	0.006	0.0634	0.073	0.00176	0.5394	0.606801	0.00164699	2.62e-17	-0.010697	0.0091	0.2407
rs10783860	0.0007	-0.0759	-0.0611	-0.00996	0.006	0.0689	0.079	0.00185	0.9013	0.2702	0.4398	7.43e-08	0.00429923	0.01	0.6703
rs10844179	0.0012	0.1285	0.0926	0.01101	0.0065	0.075	0.0862	0.00203	0.8528	0.0867102	0.2826	6.01e-08	0.0120965	0.0106	0.25
rs10849559	-0.0023	-0.0175	0.0117	0.00801	0.0054	0.0615	0.0707	0.0017	0.6718	0.7754	0.8683	2.42e-06	0.00149888	0.0089	0.8651
rs10856785	0.0073	0.0828	-0.1149	-0.01132	0.0061	0.0697	0.0798	0.00192	0.2282	0.2346	0.1501	3.83e-09	0.00139902	0.01	0.8898
rs10867522	0.0132	-0.2501	0.0773	0.01568	0.0102	0.1086	0.1262	0.00318	0.1934	0.02133	0.5404	8.07e-07	-0.0258	0.0163	0.1147
rs10887801	0.0073	-0.0025	-0.0851	0.01087	0.0055	0.0621	0.0715	0.00171	0.1824	0.9673	0.2337	2.27e-10	0.00939572	0.0089	0.2938
rs10940921	0.0043	-0.0814	-0.0163	-0.01089	0.0058	0.0624	0.0716	0.00177	0.4586	0.1916	0.8197	7e-10	0.00790113	0.009	0.3796
rs10994777	0.0035	-0.1361	0.0301	-0.0146	0.0075	0.0835	0.0957	0.00232	0.636999	0.103	0.753401	3.36e-10	-0.00159872	0.0121	0.8955
rs11023749	-0.0056	0.0336	0.02	0.01132	0.0064	0.0674	0.0773	0.0018	0.3822	0.6179	0.7957	2.96e-10	0.0146029	0.0094	0.1182
rs1105307	-0.0053	-0.0648	-0.1066	-0.01173	0.0061	0.069	0.0792	0.00195	0.3903	0.3472	0.1779	1.67e-09	-0.00260339	0.0103	0.8023
rs1106090	0.0025	0.0219	0.0472	0.01173	0.0055	0.0635	0.0729	0.00175	0.6486	0.730299	0.517101	2.09e-11	0.00560427	0.0092	0.5393
rs11081529	-0.0016	-0.0758	-0.0973	-0.01311	0.0064	0.0696	0.08	0.00186	0.8081	0.2763	0.2239	1.82e-12	0.00709511	0.0099	0.4757
rs11123818	-0.0075	0.0566	0.1707	0.02081	0.0056	0.0627	0.0719	0.00175	0.1803	0.3667	0.01749	1.72e-32	-0.0177974	0.0092	0.05261
rs11124434	-0.0099	0.0517	0.1806	-0.0149	0.0089	0.0964	0.1105	0.00278	0.2637	0.5919	0.1022	8.3e-08	0.0001	0.0142	0.9971
rs11130380	-0.0033	0.042	-0.0375	0.00845	0.006	0.0628	0.0721	0.00175	0.5799	0.5039	0.6026	1.31e-06	-0.016902	0.0094	0.07249
rs111821073	-0.0099	0.0543	0.1046	0.01385	0.0077	0.0846	0.0971	0.00237	0.1977	0.5212	0.2817	4.85e-09	-0.0235041	0.0123	0.05603
rs11189183	-0.0051	0.0391	-0.0297	-0.0096	0.0058	0.0641	0.0745	0.00186	0.377	0.5416	0.6904	2.5e-07	0.00429923	0.0096	0.651
rs11214468	0.0096	0.079	-0.0109	-0.00997	0.0061	0.0701	0.0804	0.00195	0.1167	0.2597	0.8923	3.3e-07	0.0178006	0.0103	0.08424
rs112372188	-0.0131	-0.0446	0.0951	0.01068	0.0073	0.0836	0.103	0.00225	0.0716094	0.5936	0.3557	2.15e-06	-0.0196008	0.0122	0.1074
rs113520408	-0.0082	0.1463	-0.1361	0.01304	0.0061	0.0706	0.0812	0.00192	0.1828	0.0381399	0.0937692	1.02e-11	0.00259663	0.0101	0.7944
rs113615161	0.0015	0.0203	-0.0086	-0.01472	0.0082	0.0997	0.1141	0.0025	0.8533	0.8386	0.9397	3.97e-09	0.00499749	0.0132	0.7083
rs1143770	0.0018	-0.0887	-0.0633	0.01136	0.0056	0.0622	0.0712	0.00172	0.750699	0.1538	0.374	4.31e-11	-0.0160989	0.009	0.07493
rs1158542	-0.0031	0.0183	0.0297	-0.00825	0.0054	0.061	0.0701	0.0017	0.562101	0.764401	0.671901	1.2e-06	-0.0349021	0.0089	8.61e-05
rs11620355	-0.012	0.1077	-0.1783	0.01756	0.0098	0.1008	0.116	0.003	0.2228	0.2851	0.1243	4.77e-09	-0.0377019	0.0158	0.0173
rs11627087	-0.0039	-0.0336	0.0488	-0.01788	0.0116	0.124	0.1412	0.00325	0.7356	0.7865	0.7298	3.71e-08	-0.0172012	0.0162	0.2896
rs11635092	0.0055	-0.0567	-0.0275	-0.01231	0.0059	0.0643	0.0737	0.00177	0.3537	0.3777	0.7089	3.89e-12	-0.0170037	0.0096	0.07648
rs11658532	-0.0019	0.0323	0.0805	0.01065	0.0066	0.0747	0.0857	0.00202	0.7709	0.6652	0.3474	1.26e-07	-0.00039992	0.0106	0.9713
rs11663602	0.0087	-0.153	-0.0829	-0.01213	0.0065	0.0708	0.0813	0.0019	0.1787	0.0306302	0.3079	1.64e-10	0.0326027	0.01	0.001136
rs11681861	-0.0003	0.0684	-0.0867	-0.01435	0.0082	0.089	0.102	0.00259	0.9733	0.4421	0.3957	2.88e-08	-0.025502	0.0137	0.06323
rs1171044	-0.005	-0.0037	-0.2267	-0.00953	0.0071	0.0754	0.0868	0.00208	0.4819	0.9604	0.00899705	4.41e-06	0.0124028	0.0107	0.2484
rs11713577	-0.0009	0.1247	-0.0177	-0.00873	0.0057	0.0634	0.0727	0.00175	0.8687	0.0490897	0.8074	5.96e-07	-0.00560427	0.0093	0.5489
rs11732657	0.0141	-0.079	-0.0683	-0.01274	0.0067	0.0709	0.0815	0.00197	0.0361202	0.2657	0.4019	9.54e-11	0.00590255	0.0104	0.5701
rs11733040	0.0089	-0.0884	-0.0154	-0.00953	0.0056	0.0636	0.0736	0.00176	0.1114	0.1645	0.8342	6.37e-08	0.0109993	0.0094	0.2392
rs117525399	-0.0424	-0.2818	0.0913	-0.01799	0.0155	0.1523	0.1718	0.00391	0.00615106	0.0641697	0.5953	4.17e-06	0.00659818	0.0196	0.7366
rs11752914	0.0023	0.0055	-0.0891	-0.01208	0.0069	0.0769	0.0882	0.00216	0.741	0.9426	0.3121	2.13e-08	0.0104039	0.0114	0.3647
rs11772580	-0.0015	0.0154	0.1237	-0.01199	0.0066	0.0716	0.0824	0.00201	0.8164	0.8299	0.1336	2.57e-09	-0.00080032	0.011	0.9413
rs11789013	0.0092	-0.0903	-0.0135	-0.01048	0.007	0.0723	0.0833	0.00201	0.1883	0.2119	0.8715	1.77e-07	0.0414993	0.0106	8.62e-05
rs11791889	0.0067	-0.0397	-0.0551	-0.00805	0.0055	0.0622	0.0715	0.00175	0.2255	0.5239	0.4409	4.06e-06	-0.00790113	0.0091	0.3855
rs11846738	-0.0033	0.0484	0.0458	0.00917	0.006	0.0658	0.0757	0.00183	0.584501	0.4617	0.544999	5.16e-07	-0.000300045	0.0096	0.9791
rs11871429	0.0126	-0.0564	-0.1144	-0.01425	0.0066	0.0741	0.085	0.00202	0.0575003	0.4466	0.1781	1.92e-12	0.00940408	0.0105	0.3707
rs11930840	-0.0027	-0.1051	-0.0635	0.00884	0.0058	0.0614	0.0704	0.00176	0.6414	0.0871505	0.3677	5.01e-07	-0.0115036	0.0089	0.1978
rs1200083	-0.0076	-0.1005	-0.0226	0.00866	0.0055	0.0629	0.0721	0.00178	0.1704	0.1098	0.7545	1.21e-06	-0.00220242	0.0091	0.8071
rs12028010	0.0034	-0.0398	-0.1042	-0.01696	0.0064	0.0739	0.0847	0.00202	0.597	0.5903	0.2185	4.51e-17	-0.00899938	0.0105	0.391
rs12126231	0.0054	-0.0002	-0.014	-0.00932	0.0056	0.0634	0.0728	0.00174	0.3271	0.9981	0.8479	7.87e-08	0.00900038	0.0091	0.3229
rs12131391	0.005	-0.0793	-0.0115	-0.00893	0.0063	0.0707	0.0814	0.00193	0.4291	0.2622	0.8874	3.7e-06	-0.00339576	0.0104	0.745
rs12137565	-0.0084	-0.0072	0.0321	0.00846	0.0054	0.0614	0.0703	0.0017	0.1207	0.9062	0.6481	6.51e-07	-0.00459941	0.0091	0.6144
rs12147929	0.0002	-0.0669	0.0039	-0.00815	0.0055	0.0632	0.0725	0.00173	0.9758	0.2896	0.9573	2.4e-06	0.00460057	0.009	0.6137
rs12148463	-0.0026	0.0729	-0.0817	-0.01239	0.0087	0.089	0.1027	0.00249	0.767201	0.4124	0.4267	6.32e-07	-0.015002	0.0134	0.2643
rs12193669	-0.0021	-0.0059	0.1267	-0.01294	0.0087	0.1032	0.1185	0.0026	0.8119	0.9544	0.285	6.41e-07	0.00770028	0.0139	0.579
rs12195064	-0.0076	-0.0208	0.0589	0.01174	0.0083	0.1057	0.1213	0.00253	0.3637	0.8443	0.627401	3.6e-06	0.0034961	0.0135	0.7955
rs12316750	-0.0181	0.087	-0.1067	0.01466	0.0098	0.1151	0.1327	0.00296	0.0644793	0.450001	0.4217	7.32e-07	-0.0267004	0.0158	0.09139
rs12375949	-0.0017	0.045	0.126	0.01447	0.0056	0.0624	0.0716	0.00172	0.7597	0.4707	0.0782294	3.31e-17	-0.00279609	0.009	0.7527
rs12468040	-0.0049	0.0598	-0.0942	-0.01432	0.0056	0.0646	0.0744	0.00175	0.3823	0.3546	0.2058	2.46e-16	0.0181029	0.0092	0.04958
rs1247777	-0.0024	-0.0499	0.0863	0.00851	0.0055	0.0629	0.0723	0.00175	0.665001	0.4275	0.2323	1.11e-06	0.00820356	0.0092	0.3713
rs12503522	-0.0175	0.0002	-0.072	-0.01125	0.0066	0.0677	0.0778	0.00188	0.00842403	0.9978	0.3549	2.24e-09	-0.0129029	0.0099	0.1932
rs12519073	-0.0066	0.0748	-0.0671	-0.01221	0.0065	0.0713	0.0819	0.00202	0.3078	0.2943	0.4123	1.6e-09	-0.00930314	0.0109	0.3915
rs12574281	-0.0112	0.0183	-0.0608	0.01077	0.0056	0.0636	0.0731	0.00176	0.0458395	0.7738	0.4056	8.85e-10	-0.00430074	0.0093	0.6435
rs12602286	0.0018	-0.0734	-0.0132	0.01701	0.0088	0.1215	0.1373	0.00255	0.8374	0.5459	0.9232	2.37e-11	0.00410158	0.0134	0.7568
rs12614263	0.0113	0.0766	0.1913	0.00835	0.0057	0.0606	0.0697	0.0017	0.0489396	0.2065	0.00608793	8.9e-07	-0.00339576	0.0089	0.7029
rs12643771	-0.004	-0.02	0.1541	0.01518	0.0062	0.0652	0.0738	0.00184	0.5141	0.758799	0.0368502	1.61e-16	0.00519647	0.01	0.6026
rs12644463	0.004	-0.0017	-0.0106	0.00876	0.0055	0.0621	0.0712	0.00174	0.4698	0.9777	0.8812	4.43e-07	-0.00580313	0.0091	0.5214
rs12647336	0.0067	0.1834	0.0013	0.01375	0.0075	0.0847	0.1336	0.00235	0.3717	0.0303201	0.9922	4.82e-09	0.0196008	0.0127	0.1227
rs12655753	-0.0516	-0.102	-0.321	-0.02903	0.0251	0.1931	0.2228	0.00509	0.0396798	0.5974	0.1498	1.18e-08	0.0477039	0.0275	0.08286
rs12682775	0.0077	-0.0612	0.0677	0.01187	0.0065	0.073	0.084	0.00204	0.2312	0.4016	0.4206	5.99e-09	0.0138049	0.0107	0.1978
rs12789951	0.0085	0.0869	0.0855	-0.00809	0.006	0.0632	0.0725	0.00173	0.1549	0.1692	0.2387	2.98e-06	0.0107025	0.0092	0.2461
rs12890551	0.0037	0.0116	-0.01	-0.01318	0.0096	0.1052	0.1201	0.00279	0.697301	0.9124	0.9338	2.25e-06	0.0314018	0.0148	0.03419
rs1291818	0.0013	-0.0598	-0.0458	-0.01085	0.0055	0.062	0.0711	0.0017	0.8156	0.3351	0.5196	1.78e-10	-0.00950469	0.009	0.2937
rs12940014	-0.0054	0.0779	0.06	0.00936	0.0057	0.0617	0.0707	0.0017	0.3465	0.2064	0.3961	3.73e-08	-0.0009995	0.009	0.908
rs13009008	-0.0024	0.048	0.0065	-0.00946	0.0062	0.0638	0.0732	0.00181	0.699	0.4518	0.9289	1.58e-07	-0.00210221	0.0095	0.8292
rs13010566	-0.0001	0.0686	0.2059	0.0106	0.0059	0.0612	0.0703	0.0017	0.9877	0.2626	0.00339297	4.59e-10	-0.0192044	0.0089	0.03177
rs13029509	-0.0001	-0.0559	-0.0946	-0.01049	0.0059	0.0646	0.0743	0.0017	0.9864	0.3871	0.2031	7.17e-10	0.0071047	0.0089	0.4306
rs13090388	-0.0117	0.0357	0.1146	0.02852	0.006	0.0676	0.0777	0.00184	0.0522204	0.5974	0.1403	4.29e-54	-0.0199986	0.0098	0.04089
rs13141210	-0.0041	-0.0516	-0.07	0.01361	0.0059	0.0611	0.0702	0.00172	0.4849	0.3983	0.319	2.26e-15	-0.0199986	0.009	0.027
rs1334297	-0.0106	-0.0324	0.0848	0.02449	0.0062	0.0714	0.0819	0.00192	0.0846408	0.6498	0.3008	3.06e-37	-0.0196008	0.01	0.0491
rs13422673	-0.0012	-0.1265	-0.0558	-0.01201	0.0054	0.0615	0.0706	0.0017	0.8321	0.0397896	0.4295	1.74e-12	-0.00910129	0.0089	0.3061
rs13428598	-0.0084	0.03	-0.0021	0.01649	0.006	0.0642	0.0739	0.00175	0.1581	0.640301	0.9778	3.9e-21	-0.00690378	0.0092	0.4522
rs1358906	0.0035	0.0116	-0.0972	0.0091	0.0056	0.0631	0.0724	0.00174	0.5277	0.8535	0.1794	1.81e-07	-0.00869772	0.0091	0.3424
rs1363862	-0.0016	-0.0288	-0.0851	-0.01171	0.0066	0.0693	0.0794	0.00192	0.8143	0.678	0.284	1.02e-09	-0.00780034	0.0103	0.448
rs1381247	-0.0023	-0.0488	-0.082	-0.01013	0.0065	0.0916	0.1036	0.00182	0.725401	0.5942	0.4288	2.46e-08	-0.0145043	0.0103	0.1617
rs1391438	-0.0027	-0.0064	-0.0617	-0.0167	0.0057	0.0613	0.0704	0.00183	0.634501	0.9168	0.3804	5.79e-20	-0.0114047	0.0094	0.2256
rs1427298	-0.001	-0.0739	0.0336	0.0102	0.0056	0.068	0.0777	0.00172	0.8536	0.2765	0.6655	3.28e-09	0.00309521	0.0092	0.7347
rs1437543	-0.0025	0.006	0.0187	-0.01067	0.0065	0.0717	0.0823	0.00199	0.7008	0.9338	0.8203	8.08e-08	0.000499875	0.0103	0.9611
rs1447360	0.0021	0.0606	0.0482	0.00832	0.0054	0.061	0.0701	0.0017	0.693201	0.3202	0.4922	1.01e-06	-0.00539542	0.0089	0.5432
rs1450782	0.0046	0.0317	-0.0609	-0.00945	0.006	0.0618	0.071	0.00173	0.4455	0.608501	0.391	4.93e-08	0.000100005	0.0091	0.9892
rs1462043	0.0006	-0.06	0.0702	-0.0092	0.0064	0.07	0.0806	0.00189	0.92	0.3913	0.3838	1.19e-06	0.0107025	0.01	0.2854
rs1521328	0.0067	-0.061	-0.0901	-0.01007	0.0069	0.0753	0.0869	0.00215	0.3299	0.4178	0.2997	2.77e-06	-0.00230265	0.0114	0.8421
rs152603	-0.0024	-0.0197	-0.0417	0.01019	0.0056	0.0641	0.0737	0.00177	0.6663	0.758501	0.5714	9.47e-09	0.00310481	0.0093	0.7412
rs1544	-0.0043	0.044	-0.0247	-0.0092	0.0073	0.0701	0.0804	0.00194	0.5539	0.5306	0.7586	2.14e-06	0.00479847	0.0104	0.641
rs1558727	0.0062	-0.0377	0.0288	-0.01069	0.0054	0.0621	0.0713	0.0017	0.2508	0.5433	0.6863	3.09e-10	-0.00920221	0.0091	0.3107
rs1566085	-0.0094	-0.0201	-0.13	-0.01645	0.0055	0.0628	0.0719	0.00171	0.0870502	0.7484	0.0707196	6.9e-22	-0.0120965	0.0093	0.1941
rs1569092	-0.0004	-0.0169	0.0739	0.01807	0.0081	0.0908	0.1037	0.00234	0.9612	0.8524	0.476	1.16e-14	-0.0344983	0.0129	0.007358
rs1582173	0.0051	-0.0336	-0.0009	-0.01189	0.0062	0.0678	0.078	0.00196	0.4126	0.619901	0.9905	1.33e-09	-0.00750179	0.0102	0.4617
rs1584469	-0.0033	0.0737	0.0382	-0.01303	0.0059	0.0668	0.0766	0.00185	0.5801	0.2701	0.6183	2.1e-12	0.0189003	0.0097	0.05216
rs1595973	0.0002	-0.0148	-0.0918	-0.01002	0.0056	0.0631	0.0729	0.00173	0.9681	0.815	0.2081	6.56e-09	0.00760104	0.0091	0.4015
rs1618725	0.0034	-0.0063	0.0553	0.01477	0.0062	0.0612	0.0703	0.00174	0.5805	0.9183	0.4317	2.22e-17	0.0223973	0.0089	0.01158
rs1620977	-0.0028	0.018	-0.1367	-0.02046	0.0062	0.0696	0.0801	0.00195	0.6544	0.7965	0.0881597	1.14e-25	-0.0285	0.0106	0.006988
rs1671770	0.0114	-0.1513	-0.0879	-0.01342	0.0071	0.0795	0.0917	0.00223	0.1062	0.05709	0.3379	1.91e-09	-0.00730327	0.0115	0.5232
rs16846463	-0.0021	0.0749	0.0609	-0.02256	0.0095	0.1311	0.1518	0.00283	0.8242	0.5679	0.688101	1.38e-15	0.00310481	0.0147	0.8334
rs16854920	-0.0002	0.082	0.0161	0.01007	0.006	0.0668	0.0766	0.00181	0.9787	0.2192	0.8333	2.51e-08	-0.0147014	0.01	0.1407
rs1693584	-0.009	-0.0178	0.0215	0.0095	0.006	0.0672	0.0774	0.00183	0.1303	0.791099	0.781801	2.22e-07	-0.0018982	0.0097	0.8453
rs16970755	0.0078	0.0366	-0.3742	-0.00605	0.0065	0.0689	0.0792	0.00189	0.2302	0.5947	2.33e-06	0.00142001	-0.00920221	0.0101	0.3629
rs16995054	0.0026	-0.0672	-0.0534	-0.0139	0.0071	0.0767	0.0878	0.00208	0.709	0.3813	0.5431	2.52e-11	0.0166014	0.0107	0.1206
rs17014806	0.0112	0.1687	0.0848	0.01208	0.0085	0.0951	0.1085	0.00249	0.1916	0.0760904	0.4346	1.21e-06	0.0272993	0.0134	0.0414
rs17048855	-0.0096	0.1036	-0.0052	0.01184	0.0057	0.0659	0.0757	0.00179	0.0917297	0.1161	0.9447	3.27e-11	-0.0117993	0.0094	0.2101
rs17104413	0.0003	0.0681	0.0466	0.00998	0.0062	0.0697	0.0803	0.00185	0.9654	0.3289	0.5613	7.35e-08	0.0160997	0.0101	0.1103
rs17110109	-0.0092	-0.0245	0.0666	0.01023	0.0059	0.0645	0.0741	0.00175	0.1202	0.704001	0.3684	4.71e-09	0.00160128	0.0092	0.8619
rs17115183	0.0081	-0.04	0.0348	-0.00878	0.0056	0.0633	0.0725	0.00173	0.147	0.5273	0.6311	3.99e-07	0.0142973	0.0091	0.1161
rs17126938	-0.0021	0.0618	-0.0296	0.01536	0.008	0.0904	0.1038	0.0025	0.7905	0.494399	0.7755	8.14e-10	0.0182047	0.0128	0.1564
rs17144467	-0.0141	-0.0411	-0.0118	-0.00884	0.0058	0.0654	0.0752	0.00183	0.0159001	0.5295	0.8755	1.41e-06	-0.0170046	0.0097	0.07919
rs17243165	0.0109	-0.0554	0.0112	-0.01194	0.0085	0.0881	0.1007	0.00255	0.1995	0.5293	0.9117	2.82e-06	0.0242005	0.0136	0.07513
rs17425572	0.0026	-0.0062	0.029	-0.01224	0.0059	0.0618	0.071	0.0017	0.662101	0.9197	0.683	6.89e-13	0.00329542	0.009	0.7138
rs17489649	0.0076	-0.1283	0.0538	-0.0139	0.006	0.0639	0.0735	0.00181	0.2028	0.0445995	0.4639	1.57e-14	0.0157026	0.0095	0.09874
rs17551064	-0.0018	-0.0658	0.0423	-0.01493	0.0076	0.0843	0.0964	0.0023	0.8135	0.4354	0.6605	8.62e-11	0.0372035	0.0121	0.002137
rs17563464	0.0037	-0.0712	-0.0877	-0.01477	0.0077	0.0905	0.1036	0.00212	0.6271	0.4313	0.3974	2.89e-12	-0.013298	0.012	0.2675
rs17565975	0.0044	0.05	0.0486	-0.01142	0.0058	0.0622	0.0715	0.00171	0.4486	0.4215	0.4969	2.56e-11	-0.00480151	0.009	0.5946
rs17598675	-0.0035	0.087	0.1301	0.01199	0.0059	0.0612	0.0704	0.0017	0.5544	0.1552	0.0645595	1.75e-12	-0.0101978	0.0089	0.2523
rs176218	-0.004	-0.1857	-0.0915	0.01883	0.0069	0.077	0.0884	0.00215	0.559099	0.0158201	0.3009	1.85e-18	-0.00920221	0.0113	0.4137
rs1827540	0.0018	-0.0365	-0.1245	-0.0106	0.0054	0.0607	0.0696	0.0017	0.7357	0.5479	0.0737208	4.5e-10	0.00250313	0.0089	0.7824
rs1866823	0.0007	0.0088	0.1181	0.01009	0.0055	0.0674	0.0771	0.00171	0.9015	0.8956	0.1257	3.81e-09	-0.00060018	0.009	0.9436
rs1925576	-0.0009	0.0505	-0.0364	0.00997	0.0058	0.0615	0.0707	0.00171	0.8713	0.4115	0.6062	4.94e-09	0.00619918	0.0089	0.4885
rs1938391	0.0002	0.018	-0.3987	-0.01648	0.0121	0.1122	0.1291	0.00342	0.9869	0.8723	0.00201502	1.47e-06	-0.0222017	0.0188	0.2376
rs1947114	-0.0002	-0.0123	0.0753	0.01071	0.006	0.0693	0.0798	0.00192	0.9778	0.8586	0.3452	2.64e-08	-0.00970278	0.0101	0.3363
rs1964927	0.0021	0.0488	0.0059	-0.01423	0.0058	0.0633	0.0726	0.00177	0.716699	0.4407	0.9354	9.9e-16	0.0149005	0.0092	0.1078
rs1981627	0.0045	0.0835	0.003	0.00934	0.006	0.0679	0.0778	0.00172	0.4485	0.2188	0.9688	6.14e-08	-0.0110982	0.0091	0.222
rs200234	0.0022	0.0109	0.0107	-0.01096	0.0081	0.087	0.0995	0.00233	0.7905	0.9001	0.9147	2.64e-06	0.0154995	0.0128	0.2259
rs2016392	0.0068	-0.1044	-0.0675	-0.01215	0.0066	0.0735	0.0845	0.00207	0.3053	0.1554	0.4242	4.35e-09	-0.00609856	0.011	0.5778
rs2024040	-0.0143	-0.1639	0.1613	0.01679	0.011	0.1202	0.138	0.00335	0.1957	0.1726	0.2426	5.53e-07	0.00879859	0.0174	0.6127
rs2041120	0.0064	-0.0132	-0.1455	0.00973	0.0063	0.0704	0.0809	0.00185	0.3114	0.8511	0.0721705	1.38e-07	-0.0103029	0.0108	0.3415
rs2067854	-0.0016	-0.0523	0.103	0.01477	0.0069	0.0797	0.0913	0.00209	0.8197	0.511601	0.2595	1.38e-12	0.0134985	0.0112	0.2277
rs2163048	0.0032	-0.0232	-0.0057	-0.00814	0.0055	0.0625	0.072	0.00172	0.554201	0.7103	0.9369	2.22e-06	-0.0111971	0.009	0.2162
rs2179152	-0.0033	0.0188	0.0273	0.01455	0.006	0.0626	0.0718	0.00176	0.578699	0.763801	0.704099	1.21e-16	-0.00539542	0.0092	0.5538
rs2182505	-0.0034	-0.0927	-0.1117	-0.01086	0.006	0.0677	0.0778	0.00192	0.5772	0.1707	0.1513	1.64e-08	-0.00269636	0.0099	0.7854
rs2212430	0.0023	-0.0721	0.1237	-0.01004	0.006	0.0701	0.0804	0.00189	0.706401	0.3037	0.124	1.14e-07	0.0115036	0.0096	0.232
rs2221929	-0.0088	-0.0697	-0.0079	0.00895	0.0055	0.0625	0.0719	0.00172	0.1115	0.2644	0.9123	2.03e-07	0.00409839	0.009	0.6466
rs2242523	0.0042	0.0661	0.0072	0.00806	0.0056	0.0611	0.0704	0.00171	0.4519	0.2792	0.9188	2.35e-06	-0.0124978	0.0092	0.1769
rs225291	0.0096	-0.1	0.1365	-0.01205	0.0071	0.0794	0.0911	0.00214	0.172	0.2081	0.1344	1.84e-08	0.0187038	0.0112	0.0941
rs2256965	0.0116	-0.0193	0.0663	-0.01128	0.006	0.0632	0.0727	0.00176	0.0528397	0.7604	0.3617	1.59e-10	-0.0103958	0.0092	0.261
rs2274568	0.0025	-0.1259	-0.0237	-0.00913	0.0055	0.0625	0.0718	0.00172	0.6536	0.0441398	0.7413	1.19e-07	-0.00719583	0.0091	0.4311
rs2283076	0.0062	-0.0385	-0.1705	-0.01143	0.0067	0.0743	0.0853	0.00204	0.3511	0.6045	0.0457404	2.07e-08	-0.00019998	0.011	0.9827
rs2287838	0.0007	0.0805	-0.1076	-0.01152	0.0062	0.0623	0.0717	0.00171	0.9138	0.1958	0.1331	1.53e-11	-0.00869772	0.009	0.3317
rs2295654	0.0057	-0.1081	-0.1595	-0.00967	0.007	0.073	0.0837	0.00199	0.4145	0.1385	0.0567296	1.21e-06	-0.00409839	0.0115	0.719
rs2302761	0.003	-0.0495	-0.092	0.01354	0.0076	0.0745	0.0855	0.00209	0.693999	0.5067	0.2823	1e-10	-0.0331949	0.0111	0.002798
rs2347526	-0.0115	-0.0049	-0.0407	0.01395	0.0058	0.0668	0.0766	0.00179	0.0484697	0.9417	0.5956	6.84e-15	-0.00919757	0.0095	0.333
rs242093	-0.0014	0.0044	0.0172	-0.01031	0.0058	0.0625	0.0717	0.00172	0.804	0.9439	0.8107	2.07e-09	0.00939572	0.0091	0.3006
rs2422858	-0.0008	-0.002	0.054	0.0087	0.0064	0.0669	0.0768	0.00178	0.8966	0.976	0.4822	1.04e-06	-0.00459941	0.0095	0.6297
rs2447535	0.0049	-0.0696	-0.009	0.01181	0.0058	0.066	0.0761	0.00185	0.4003	0.2922	0.9054	1.69e-10	-0.00519647	0.0097	0.5969
rs2506141	-0.0069	0.1481	0.051	-0.00841	0.0058	0.0861	0.0975	0.00171	0.231	0.0852099	0.6009	8.23e-07	-0.00239712	0.0089	0.7906
rs2520122	-0.011	-0.0027	0.0295	-0.00788	0.0056	0.0612	0.0703	0.00171	0.0501799	0.965	0.6742	3.91e-06	-0.00750179	0.009	0.4037
rs2570497	-0.0048	-0.0744	0.0219	-0.01233	0.0056	0.0642	0.0736	0.00177	0.3971	0.2463	0.766	3.03e-12	-0.00369682	0.0092	0.6878
rs269636	0.0015	0.0526	-0.042	-0.00854	0.0056	0.0671	0.0767	0.00174	0.792801	0.4326	0.5841	9.3e-07	-0.0108992	0.0091	0.2315
rs2728741	0.0149	-0.0257	0.1585	0.00976	0.0061	0.0668	0.0767	0.00192	0.0138201	0.7006	0.0387802	3.66e-07	-0.0177974	0.0099	0.07372
rs277828	-0.003	0.0047	-0.1394	-0.01091	0.0063	0.0774	0.0883	0.00196	0.631499	0.9511	0.1142	2.71e-08	0.00850374	0.0105	0.4189
rs2799448	-0.0027	-0.0249	-0.0267	-0.00842	0.0054	0.0609	0.07	0.0017	0.6109	0.682299	0.7031	7.25e-07	0.0108992	0.0089	0.2194
rs2819336	0.0076	0.0444	0.1418	0.01828	0.0057	0.0643	0.0739	0.00177	0.1827	0.4895	0.0549794	5.46e-25	0.0036035	0.0093	0.6953
rs2820314	0.002	0.0199	-0.0656	-0.011	0.0058	0.0679	0.0777	0.0018	0.7314	0.769699	0.3988	9.34e-10	0.00810274	0.0096	0.3992
rs28513670	0.0026	-0.066	-0.0513	0.01477	0.0073	0.0777	0.0896	0.00225	0.7219	0.3954	0.5671	5.06e-11	-0.0238044	0.0117	0.04213
rs2885198	-0.0059	0.0015	-0.0202	-0.01025	0.0056	0.0625	0.0716	0.0017	0.2878	0.9809	0.778001	1.81e-09	0.0202027	0.0092	0.0283
rs2901616	-0.0023	-0.1121	-0.0496	0.00941	0.0059	0.0613	0.0704	0.00171	0.7004	0.0675398	0.4811	3.77e-08	-0.0221025	0.009	0.01386
rs2903739	0.0141	-0.0007	-0.0195	-0.01212	0.0078	0.0884	0.1012	0.00232	0.0694193	0.9937	0.8469	1.82e-07	-0.00659818	0.0121	0.5849
rs2905426	-0.0046	-0.0474	0.0894	0.01037	0.0068	0.0654	0.0752	0.00181	0.4979	0.4689	0.2347	9.26e-09	0.0133011	0.0094	0.1562
rs2929032	-0.0039	-0.0101	-0.0137	0.00833	0.0054	0.0611	0.0703	0.0017	0.4754	0.869	0.8458	1.02e-06	0.0114958	0.0089	0.1966
rs2971970	-0.004	0.0579	-0.0254	0.01654	0.0067	0.0737	0.0846	0.00207	0.5535	0.4325	0.7641	1.25e-15	0.00450011	0.0109	0.6776
rs301800	0.0005	-0.0095	0.0868	-0.01516	0.0075	0.0776	0.0894	0.00224	0.9487	0.9029	0.3312	1.33e-11	-0.0139029	0.0117	0.2349
rs3026996	-0.0038	-0.0748	-0.0567	-0.01537	0.0065	0.0726	0.0834	0.00199	0.5583	0.3024	0.4967	1.05e-14	0.00780034	0.0106	0.4645
rs307913	0.0091	0.1121	0.0261	0.01121	0.0098	0.097	0.1113	0.00245	0.354	0.2477	0.8147	4.65e-06	0.00950469	0.0132	0.4733
rs3127447	0.0024	0.0224	-0.0381	0.00843	0.0055	0.0621	0.0713	0.0017	0.6645	0.7183	0.5931	7.18e-07	0.00410158	0.0089	0.6482
rs319	-0.0053	-0.0248	-0.0825	-0.00957	0.007	0.0708	0.081	0.00199	0.450001	0.726001	0.3085	1.45e-06	-0.0238044	0.0104	0.02267
rs31940	-0.0011	0.0797	-0.0781	0.01548	0.0079	0.0891	0.1023	0.00246	0.8867	0.3714	0.4449	3.24e-10	-0.0113036	0.0129	0.3814
rs324300	0.0013	-0.0021	-0.0191	-0.00921	0.0056	0.0638	0.0733	0.00175	0.8168	0.9739	0.7949	1.54e-07	0.0301023	0.0092	0.001082
rs337637	-0.0168	0.1091	-0.0442	0.01123	0.0062	0.0653	0.075	0.00177	0.00638499	0.0947109	0.555699	2.11e-10	-0.0162005	0.0093	0.08387
rs338119	-0.0017	-0.0696	0.0559	-0.00877	0.0056	0.0632	0.0725	0.00173	0.767499	0.2712	0.4405	3.79e-07	0.00579677	0.0091	0.5223
rs34316	-0.0136	-0.0018	-0.1286	-0.02016	0.0055	0.0616	0.0707	0.00177	0.01297	0.9765	0.0689795	3.35e-30	-0.0264959	0.0093	0.004542
rs34394051	0.0058	-0.1203	-0.0132	0.01392	0.0078	0.084	0.0962	0.0024	0.4569	0.152	0.8912	6.2e-09	-0.0166998	0.0123	0.1727
rs34485537	-0.0092	-0.0664	0.0361	0.01075	0.0061	0.0658	0.0753	0.00173	0.1319	0.3129	0.631801	5.67e-10	-0.0175023	0.0093	0.06027
rs35309068	0.0045	-0.0125	-0.0245	-0.01321	0.0054	0.0623	0.0711	0.00171	0.4051	0.8411	0.7307	1.15e-14	-0.00859685	0.0089	0.3323
rs35417702	-0.0052	-0.0106	-0.0382	-0.01445	0.0053	0.062	0.0714	0.0017	0.3268	0.8646	0.5923	1.93e-17	0.011296	0.009	0.2111
rs35475880	0.0057	-0.0284	0.0589	-0.01511	0.0069	0.0773	0.0887	0.00208	0.4077	0.712901	0.5068	3.8e-13	0.0103958	0.011	0.3427
rs35550545	-0.0049	-0.0269	0.1366	0.01295	0.0087	0.1103	0.1271	0.00279	0.5767	0.8074	0.2827	3.57e-06	0.0138961	0.0144	0.3349
rs36083520	-0.004	-0.01	0.0269	-0.01629	0.0073	0.08	0.092	0.00223	0.5846	0.9004	0.7701	2.6e-13	0.0168964	0.0119	0.1576
rs36119825	0.0039	0.006	0.0318	0.01063	0.0054	0.0608	0.0698	0.00171	0.4704	0.9217	0.6484	4.82e-10	-0.011597	0.0089	0.1952
rs363096	-0.0091	0.1495	0.0397	0.01363	0.0055	0.0622	0.0716	0.00172	0.0947393	0.0161801	0.579399	2.04e-15	-0.0209001	0.009	0.02004
rs3788556	-0.0049	0.0314	-0.1896	-0.01138	0.0065	0.066	0.0759	0.00171	0.4513	0.6341	0.0125199	2.78e-11	0.00830439	0.0091	0.3631
rs3795694	-0.012	0.0779	0.0174	-0.0114	0.007	0.0788	0.0903	0.00227	0.0846194	0.3229	0.847	4.89e-07	-0.0114047	0.0116	0.3268
rs3809634	0.0006	0.0767	-0.0279	0.01058	0.0072	0.0653	0.0751	0.00185	0.9302	0.2397	0.7099	1.09e-08	0.00359646	0.0096	0.7068
rs382196	-0.0067	0.0706	-0.0652	-0.0093	0.0056	0.0648	0.0744	0.00175	0.2328	0.2758	0.3807	9.92e-08	-0.00780034	0.0092	0.3931
rs3890802	-0.0044	-0.0123	-0.1987	-0.01133	0.0062	0.0687	0.0789	0.00191	0.4792	0.8578	0.0117999	2.74e-09	0.00410158	0.0099	0.6813
rs3897821	0.0007	0.0313	-0.1129	-0.01502	0.0058	0.0645	0.0739	0.0018	0.9008	0.6269	0.1269	8.25e-17	0.00500249	0.0095	0.5951
rs4068854	0.0098	-0.0578	0.0673	-0.00809	0.0061	0.0618	0.071	0.0017	0.1111	0.35	0.3433	2.01e-06	0.0150955	0.009	0.09131
rs4073894	-0.003	0.026	0.0169	0.01524	0.0071	0.0775	0.0886	0.00211	0.668099	0.736801	0.8485	5.4e-13	-0.00589735	0.0113	0.6008
rs4273712	-0.0134	0.0388	0.0482	0.00921	0.0061	0.0686	0.0789	0.00194	0.0277	0.5712	0.5414	2.02e-06	-0.0142973	0.01	0.1535
rs4328757	-0.0041	0.0427	-0.1161	0.01067	0.0062	0.0631	0.0725	0.00174	0.508	0.498799	0.1093	9.39e-10	0.0057037	0.0092	0.5398
rs4333644	0.0029	0.0819	0.0651	-0.00827	0.0058	0.0646	0.0742	0.00173	0.6206	0.205	0.3805	1.63e-06	-0.00640044	0.0093	0.495
rs4352658	0.0004	-0.0348	-0.0391	-0.0212	0.0107	0.1204	0.1388	0.00308	0.9705	0.772601	0.778099	5.55e-12	0.00999984	0.0166	0.5473
rs4358081	0.0012	-0.1074	0.1076	0.00874	0.0054	0.0615	0.0707	0.0017	0.8246	0.0806492	0.1277	2.82e-07	-0.0103958	0.0089	0.2408
rs4380820	0.0084	-0.1343	-0.0808	-0.00854	0.0056	0.0634	0.0727	0.00176	0.1321	0.0342799	0.2664	1.24e-06	0.0175023	0.0091	0.05417
rs4382592	-0.0165	0.1394	-0.0023	0.01636	0.0058	0.068	0.078	0.00185	0.00427002	0.0401902	0.9769	1.01e-18	-0.00919757	0.0096	0.336
rs4404485	0.0055	-0.0954	-0.1171	-0.01214	0.0075	0.084	0.0965	0.00235	0.4654	0.256	0.2251	2.34e-07	0.0347975	0.0119	0.003483
rs4415893	0.002	0.1122	0.1906	-0.01084	0.007	0.089	0.1004	0.0022	0.7704	0.2077	0.0576899	8.77e-07	0.0117013	0.0115	0.311
rs4442732	0.0014	0.0447	-0.0702	-0.01063	0.006	0.0626	0.0717	0.00176	0.8166	0.4749	0.3282	1.49e-09	-0.00740253	0.0091	0.414
rs4662711	-0.0011	-0.0164	0.0478	-0.00914	0.0055	0.0615	0.0708	0.00173	0.8421	0.7899	0.4998	1.25e-07	-0.00820356	0.0091	0.3665
rs4700393	-0.0066	0.0817	0.1466	0.02086	0.0054	0.0613	0.0706	0.0017	0.2253	0.1824	0.0379603	1.51e-34	-0.0018982	0.009	0.836
rs4726070	-0.0001	0.0429	0.1808	0.01251	0.0055	0.064	0.0735	0.00174	0.982	0.5021	0.0138599	5.95e-13	-0.00589735	0.0091	0.5135
rs4772268	-0.0109	-0.0163	-0.0932	0.00947	0.0062	0.066	0.0759	0.00182	0.0790497	0.8054	0.2198	1.83e-07	-0.0157026	0.0096	0.1031
rs4787457	-0.0017	-0.036	-0.0762	-0.01741	0.0059	0.0634	0.0729	0.00176	0.7743	0.5705	0.2955	3.73e-23	-0.00519647	0.0092	0.5736
rs4839155	0.0138	0.053	0.012	-0.01251	0.0068	0.0727	0.0834	0.002	0.0440403	0.4662	0.8859	3.94e-10	0.011597	0.0104	0.2676
rs4846724	0.0089	-0.0419	0.0535	0.01018	0.0054	0.0609	0.0699	0.0017	0.0965895	0.4912	0.4441	2.26e-09	0.00169856	0.0089	0.8527
rs4941735	-0.0001	0.1206	0.0186	0.00922	0.0059	0.062	0.0712	0.00172	0.9826	0.05175	0.7934	7.75e-08	-0.0256974	0.009	0.00414
rs4945424	0.0124	-0.0875	-0.0947	-0.00992	0.006	0.0653	0.0748	0.00171	0.0381101	0.1805	0.2059	6.94e-09	0.0218985	0.0091	0.01653
rs4949448	-0.0075	0.0092	-0.0401	0.00846	0.0058	0.0617	0.0709	0.00172	0.2024	0.8818	0.5719	8.56e-07	0.00679685	0.0092	0.4608
rs4964046	-0.008	0.0225	0.0157	0.01053	0.0056	0.0639	0.0736	0.00178	0.1515	0.7251	0.8312	3.36e-09	0.0031951	0.0093	0.7278
rs4972400	0.0053	-0.0094	0.1177	0.01156	0.0064	0.0705	0.0803	0.00181	0.4037	0.894	0.1429	1.7e-10	0.0133998	0.0097	0.1684
rs4984541	-0.0096	0.0155	-0.0735	0.01233	0.0081	0.0916	0.1041	0.00207	0.2364	0.866	0.4803	2.77e-09	0.00569619	0.0112	0.6094
rs4984913	0.0086	0.0128	-0.0791	0.01027	0.0071	0.0739	0.0849	0.00194	0.2247	0.8624	0.3511	1.19e-07	-0.000299955	0.0114	0.9772
rs532799	-0.012	0.0833	-0.0915	-0.01072	0.0063	0.0679	0.0776	0.00188	0.0567898	0.2197	0.2382	1.08e-08	0.00580313	0.0097	0.5519
rs55742128	-0.0102	-0.0338	-0.0123	-0.00818	0.0064	0.063	0.0725	0.00173	0.1109	0.592199	0.8656	2.32e-06	0.0188021	0.0094	0.04583
rs55875047	-0.0091	-0.0734	-0.0402	-0.00808	0.0056	0.0623	0.0715	0.00171	0.1006	0.2389	0.5739	2.42e-06	-0.00680309	0.0091	0.4529
rs56391344	-0.0053	0.0737	0.1363	0.01571	0.0067	0.0714	0.0823	0.00197	0.426	0.3024	0.09769	1.34e-15	-0.0160989	0.0103	0.1184
rs575113	-0.007	0.0739	-0.0939	0.01285	0.0059	0.0665	0.0766	0.00186	0.2342	0.2661	0.2201	5.3e-12	0.0308007	0.0099	0.001833
rs58233122	0.0077	-0.0355	-0.1594	-0.00901	0.0058	0.0627	0.072	0.00171	0.183	0.5714	0.0269098	1.35e-07	-0.000900405	0.0093	0.9263
rs604781	0.0186	-0.0175	-0.0106	-0.01147	0.0069	0.0776	0.0891	0.00213	0.00693394	0.822	0.9049	7.79e-08	0.0160013	0.0113	0.1547
rs60904894	-0.0117	0.0661	-0.0528	0.01025	0.0059	0.0649	0.0744	0.0017	0.0460596	0.3081	0.4778	1.62e-09	-0.0044003	0.0089	0.6208
rs61040326	0.0091	0.0479	-0.0091	0.01927	0.0142	0.1257	0.1443	0.0036	0.5205	0.7032	0.9498	8.79e-08	0.00290421	0.02	0.8848
rs6122735	-0.0022	0.0848	0.1065	0.0105	0.006	0.0635	0.0727	0.00174	0.7183	0.1816	0.143	1.49e-09	0.00669752	0.0091	0.461
rs613872	0.0087	-0.0955	0.0964	-0.0175	0.0076	0.0822	0.0942	0.00227	0.2516	0.2451	0.3059	1.2e-14	0.0227981	0.0119	0.05554
rs61423212	0.0007	-0.0425	-0.0667	0.01663	0.0115	0.1272	0.1467	0.00327	0.9509	0.738501	0.649299	3.52e-07	-0.00400198	0.017	0.8144
rs62097985	0.0032	0.1007	0.0128	-0.01288	0.0063	0.0611	0.0703	0.00172	0.6127	0.0994397	0.8552	6.06e-14	0.0273038	0.009	0.002437
rs62157915	-0.0085	0.2734	0.1491	0.02091	0.012	0.1193	0.137	0.00348	0.4774	0.0218902	0.2767	1.96e-09	-0.0205964	0.0183	0.2616
rs62184480	0.0027	-0.0187	-0.1351	-0.01528	0.0062	0.0717	0.0823	0.00191	0.6656	0.7942	0.1008	1.28e-15	0.0142973	0.01	0.1557
rs62188682	0.0015	-0.0576	0.0693	0.00897	0.0058	0.0683	0.0787	0.00184	0.8008	0.3987	0.3785	1.16e-06	0.0106036	0.0097	0.272
rs622169	0.001	0.0287	0.0109	0.00999	0.0069	0.0645	0.0739	0.00178	0.8844	0.6566	0.8826	1.89e-08	0.0161981	0.01	0.1051
rs624015	-0.0116	0.0407	0.0784	0.00899	0.0055	0.0617	0.071	0.00172	0.0354201	0.510301	0.2691	1.79e-07	-0.00339576	0.009	0.7054
rs62444881	-0.0038	0.0709	0.1022	0.01815	0.0066	0.0747	0.086	0.00217	0.5627	0.3424	0.2343	5.79e-17	-0.0375046	0.0113	0.0009204
rs62524716	0.0196	-0.0986	-0.083	-0.00914	0.0063	0.068	0.0781	0.00184	0.00180501	0.1468	0.2878	6.26e-07	0.0041988	0.0095	0.6586
rs6454492	0.002	-0.0286	0.0511	-0.00859	0.0055	0.0633	0.0725	0.00176	0.7202	0.6517	0.4806	1e-06	-0.00990083	0.0091	0.278
rs6460840	0.0065	0.0241	0.0426	-0.00964	0.0068	0.0677	0.0777	0.00197	0.3384	0.722	0.5838	9.3e-07	-0.00739729	0.0104	0.4742
rs6493265	0.0126	-0.1361	0.0349	-0.01385	0.0059	0.0619	0.0709	0.00174	0.0311602	0.0280498	0.622499	1.7e-15	0.0341985	0.0091	0.0001568
rs6495127	-0.0084	0.0081	-0.0233	0.0096	0.0065	0.0926	0.1048	0.00186	0.2006	0.9301	0.8242	2.64e-07	-0.00889948	0.0098	0.3648
rs6513959	0.0022	-0.0534	-0.0124	-0.01177	0.0061	0.0701	0.0811	0.00185	0.7213	0.4461	0.8782	1.88e-10	0.0156011	0.0097	0.1063
rs6557171	-0.0105	0.0776	-0.0315	0.01567	0.0058	0.0668	0.0765	0.00181	0.0722304	0.2449	0.6806	4.15e-18	-0.0344014	0.0095	0.000305
rs66568921	0.0039	-0.0668	0.0683	0.01565	0.0056	0.064	0.0734	0.00182	0.4834	0.2969	0.3521	7.49e-18	0.00300451	0.0094	0.7508
rs6658861	0.0027	0.0524	0.1074	0.00802	0.0056	0.0622	0.0715	0.00175	0.6326	0.3994	0.1331	4.61e-06	0.00169856	0.0092	0.8529
rs6709871	0.008	-0.0016	0.0297	0.00895	0.0062	0.064	0.0735	0.00179	0.1955	0.9806	0.6859	5.79e-07	0.0168964	0.0095	0.07439
rs6715112	-0.0026	0.1158	0.0924	-0.00997	0.0061	0.0704	0.0808	0.00189	0.673101	0.0998389	0.2529	1.41e-07	-0.00469894	0.0098	0.6322
rs6731373	0.0002	0.1601	-0.1204	-0.01256	0.007	0.0732	0.0834	0.00181	0.9781	0.0286999	0.1491	3.47e-12	-0.00220242	0.0097	0.8188
rs6735008	0.007	-0.06	-0.0258	-0.00797	0.0059	0.0625	0.0718	0.00173	0.2349	0.3376	0.719	4.15e-06	0.0031951	0.0091	0.7222
rs67885444	-0.0101	-0.0866	-0.2773	0.01406	0.0077	0.0863	0.0989	0.00232	0.1926	0.3155	0.00505499	1.48e-09	0.00169856	0.0125	0.8936
rs67890737	-0.0036	-0.0142	-0.0552	-0.01141	0.0057	0.0662	0.0762	0.00179	0.5251	0.8301	0.4687	2.01e-10	-0.00180162	0.0093	0.8483
rs6795846	0.0071	0.0104	0.0168	-0.0088	0.0059	0.0638	0.0751	0.00174	0.2332	0.87	0.8234	4.11e-07	0.00519647	0.0091	0.5723
rs6805241	-0.0035	-0.0055	-0.1023	-0.01413	0.0068	0.0813	0.0936	0.00203	0.6008	0.9462	0.2745	3.09e-12	-0.0147014	0.0107	0.1689
rs6812533	0.0105	-0.1675	0.0822	-0.01064	0.006	0.0701	0.0805	0.00196	0.0817994	0.01679	0.3075	5.55e-08	0.0107981	0.0102	0.2894
rs6823423	-0.0003	-0.0546	-0.0583	-0.0091	0.0053	0.0611	0.0702	0.0017	0.9616	0.372	0.4062	8.43e-08	0.00889948	0.0088	0.3157
rs6828996	0.0041	-0.0654	0.1661	0.00909	0.0063	0.0668	0.0769	0.00181	0.516901	0.3276	0.0308901	5.35e-07	-0.0009995	0.0096	0.9161
rs6938002	0.005	0.1061	0.0129	-0.01008	0.0062	0.0645	0.0741	0.00173	0.4204	0.1001	0.8621	5.41e-09	0.0165031	0.0092	0.07333
rs6959891	0.0046	-0.0028	-0.0831	-0.01136	0.0061	0.069	0.0792	0.00189	0.4459	0.9673	0.2943	1.74e-09	0.00619918	0.0099	0.53
rs7012546	-0.0075	-0.1835	-0.1057	0.01009	0.0055	0.0626	0.072	0.00172	0.1728	0.00338104	0.142	4.93e-09	0.0036035	0.009	0.6891
rs702606	0.0092	-0.1304	-0.124	-0.01427	0.0081	0.1342	0.1519	0.0025	0.2537	0.3311	0.4144	1.12e-08	0.0041988	0.0134	0.7541
rs7031698	-0.0005	-0.0639	-0.0329	0.01248	0.0065	0.0725	0.0832	0.00206	0.9394	0.3779	0.6924	1.26e-09	-0.0298985	0.0108	0.005654
rs7086509	0.0008	-0.0072	-0.1698	0.01328	0.0096	0.1027	0.1182	0.00281	0.9304	0.944	0.1507	2.22e-06	0.0145047	0.0157	0.3544
rs710629	-0.0058	0.0017	-0.0586	0.01053	0.0057	0.0639	0.0732	0.00177	0.3052	0.9792	0.4237	2.96e-09	-0.00399798	0.0093	0.6687
rs714604	0.0018	-0.0716	0.1191	0.00895	0.0062	0.0665	0.0765	0.00181	0.769699	0.2815	0.1195	7.11e-07	-0.00040008	0.0096	0.9704
rs71646142	-0.0031	0.0484	0.0406	0.01286	0.0069	0.0775	0.0892	0.00217	0.654501	0.5326	0.6488	3.11e-09	-0.0166986	0.0115	0.1452
rs7233920	-0.0091	-0.0398	0.1009	-0.01315	0.0068	0.0722	0.0831	0.00202	0.179	0.581201	0.2243	7.13e-11	0.00279609	0.0106	0.793
rs7257460	-0.0025	-0.1499	-0.0956	-0.01145	0.0072	0.0675	0.0776	0.00189	0.7347	0.0263403	0.2178	1.25e-09	0.0145047	0.0099	0.1433
rs72622559	-0.0121	-0.075	0.1208	-0.01064	0.0064	0.0733	0.0838	0.00203	0.0572704	0.3064	0.1492	1.55e-07	0.0213994	0.0103	0.03823
rs7276567	-0.003	0.0225	0.0096	-0.00942	0.0059	0.0635	0.073	0.00178	0.608001	0.723801	0.895	1.21e-07	0.0133998	0.0093	0.1503
rs72807818	0.0011	-0.1616	-0.0689	-0.01915	0.008	0.0908	0.1041	0.00252	0.892	0.0751796	0.5083	2.79e-14	0.00969686	0.013	0.453
rs72840994	-0.0049	-0.0142	0.0872	0.01247	0.0071	0.0772	0.0889	0.00216	0.4919	0.8542	0.3267	7.77e-09	0.0128016	0.0115	0.2643
rs72944064	-0.0031	-0.0554	-0.0545	-0.00994	0.0071	0.0698	0.0803	0.00193	0.6617	0.4276	0.4976	2.76e-07	-0.00640044	0.0101	0.5292
rs730384	0.0009	-0.047	0.0874	0.01016	0.0055	0.0649	0.0748	0.00171	0.8747	0.4686	0.2426	3.01e-09	-0.00409839	0.009	0.6473
rs73179615	-0.0071	-0.0273	0.0257	-0.01592	0.0103	0.1161	0.1335	0.00323	0.4873	0.8139	0.8474	8.11e-07	0.0153979	0.0171	0.3671
rs73301698	0.0074	0.0473	-0.2236	-0.01291	0.0065	0.0745	0.0856	0.00208	0.2545	0.5255	0.00900803	5.81e-10	0.00999984	0.011	0.3623
rs7332724	-0.0006	-0.044	0.0035	-0.01149	0.006	0.0673	0.0774	0.00189	0.9193	0.513499	0.9637	1.26e-09	0.0168964	0.0099	0.08597
rs736282	0.0037	-0.1109	0.0588	-0.01082	0.0058	0.0621	0.0714	0.0017	0.5215	0.0741703	0.4102	2.07e-10	0.0143018	0.009	0.1106
rs73874335	0.0005	0.0758	-0.1416	-0.0199	0.013	0.1363	0.1562	0.00361	0.9688	0.577801	0.365	3.4e-08	-0.0408012	0.0188	0.02969
rs743316	0.0115	0.1327	0.0428	-0.01185	0.0068	0.0736	0.0846	0.00208	0.08931	0.0714595	0.6124	1.2e-08	0.0344983	0.0109	0.001562
rs745136	0.0048	-0.0122	-0.2078	-0.00834	0.0065	0.0749	0.0863	0.00176	0.4561	0.8708	0.0160398	2.12e-06	0.00690378	0.01	0.4926
rs74998289	0.018	0.0966	0.1572	-0.01821	0.0087	0.074	0.0849	0.00213	0.0394603	0.1921	0.0638793	1.31e-17	0.00579677	0.0118	0.62
rs7534368	-0.0016	0.0078	0.063	0.00881	0.006	0.0669	0.077	0.00188	0.792801	0.9078	0.4131	2.76e-06	-0.00179838	0.0098	0.8532
rs7543462	0.0044	0.0455	-0.0377	0.00973	0.0056	0.0736	0.0839	0.00171	0.4333	0.5362	0.6534	1.25e-08	-0.00350385	0.0097	0.7196
rs7594904	0.0041	0.0647	-0.0096	0.00969	0.0062	0.0631	0.0724	0.00173	0.5027	0.3055	0.895	2.05e-08	-0.0154008	0.0091	0.08914
rs7603132	0.0108	-0.1013	0.1792	0.01317	0.0071	0.1065	0.1208	0.00215	0.1284	0.3416	0.138	9.17e-10	-0.00820356	0.0113	0.4709
rs76076331	-0.0018	-0.1046	-0.0167	0.01873	0.0081	0.0896	0.1027	0.00248	0.8257	0.243	0.8706	4.4e-14	-0.0145047	0.0133	0.2739
rs7614270	0.0051	-0.1134	-0.1751	0.01208	0.0077	0.0853	0.0976	0.00237	0.509	0.1835	0.0729592	3.59e-07	0.00480151	0.0125	0.7005
rs7626224	-0.0015	0.0469	0.1532	0.01027	0.0065	0.08	0.0915	0.00197	0.8153	0.5581	0.0941109	1.88e-07	0.00730327	0.0104	0.4812
rs7655515	-0.006	-0.1192	-0.1255	0.0089	0.0062	0.0662	0.0737	0.00173	0.3327	0.0719101	0.0884301	2.69e-07	0.00150113	0.0091	0.8723
rs7675728	0.009	-0.0573	-0.2027	-0.01046	0.0071	0.0817	0.0936	0.00223	0.2072	0.4833	0.0303997	2.73e-06	-0.00920221	0.0116	0.4284
rs77025239	-0.0004	0.0429	0.0945	-0.01422	0.0076	0.0828	0.0947	0.00234	0.9618	0.6042	0.3185	1.33e-09	-0.00120072	0.0123	0.922
rs7773815	0.0077	0.1234	0.0246	0.00953	0.0055	0.062	0.07	0.0017	0.1616	0.04655	0.725499	2.08e-08	-0.00689617	0.0089	0.4419
rs7795598	0.0049	0.0006	-0.0677	-0.0089	0.0059	0.067	0.0772	0.00185	0.4042	0.9927	0.3804	1.45e-06	0.0102968	0.01	0.3018
rs7796203	0.0007	-0.1726	-0.118	-0.01074	0.0056	0.0622	0.0714	0.00171	0.9035	0.00553006	0.098451	3.6e-10	0.0213015	0.0091	0.0194
rs7803932	-0.0038	0.0292	0.1411	0.0143	0.0073	0.078	0.0895	0.00226	0.6042	0.7085	0.1148	2.44e-10	-0.0217038	0.0127	0.08737
rs7808399	0.0041	-0.0155	-0.009	0.0107	0.0054	0.0612	0.0703	0.00171	0.454099	0.7996	0.8979	3.78e-10	0.00609856	0.009	0.4994
rs7859819	-0.0078	0.0328	0.0985	0.0092	0.0059	0.0667	0.0767	0.00184	0.1896	0.6227	0.1991	5.99e-07	-0.00700447	0.01	0.4838
rs7863447	-0.0119	0.2616	0.0549	0.01678	0.0076	0.0862	0.0988	0.00233	0.1182	0.00240198	0.5782	5.91e-13	-0.00480151	0.0121	0.6927
rs7864396	0.0022	0.0486	0.1476	0.00979	0.0057	0.0649	0.0745	0.00177	0.6934	0.4535	0.0474701	2.95e-08	-0.0227981	0.0093	0.01447
rs790647	-0.0014	-0.0187	0.1818	-0.01482	0.0064	0.0726	0.0836	0.00202	0.8317	0.7966	0.0297797	2.17e-13	0.0199987	0.0107	0.06108
rs7924036	-0.0039	0.0346	0.0084	0.01501	0.0054	0.0611	0.0702	0.0017	0.4686	0.5713	0.9045	1.07e-18	-0.0111014	0.0089	0.2128
rs79265434	0.0105	-0.1272	0.0966	0.02331	0.0088	0.0983	0.1157	0.00262	0.2334	0.1957	0.4034	6.08e-19	0.0262002	0.014	0.06237
rs794369	0.0006	-0.0937	0.0682	-0.00951	0.0057	0.0697	0.0798	0.00174	0.9153	0.1791	0.3923	5.01e-08	0.0175023	0.0096	0.06698
rs795230	-0.001	-0.083	0.0354	0.00952	0.0056	0.0627	0.0719	0.00172	0.8524	0.1855	0.6223	2.97e-08	-0.0117993	0.009	0.19
rs7964138	-0.0194	0.0659	0.021	0.00966	0.0066	0.0695	0.0798	0.00195	0.00332499	0.3429	0.7921	7.18e-07	-0.00249688	0.0102	0.8064
rs7977614	-0.0036	0.1488	-0.014	0.01325	0.0073	0.0767	0.0874	0.00198	0.615601	0.0523998	0.8725	2.09e-11	-0.00740253	0.0109	0.4949
rs7993663	0.0048	-0.0385	0.0566	0.0118	0.0057	0.0634	0.0729	0.00178	0.4015	0.5441	0.4374	3.25e-11	-0.0189003	0.0093	0.04313
rs8004294	0.0007	0.1117	-0.2117	-0.0143	0.0095	0.1096	0.1255	0.00293	0.9394	0.3083	0.09166	1.04e-06	0.00279609	0.0153	0.8534
rs801545	-0.0099	0.0099	-0.0141	-0.01002	0.0066	0.0724	0.0832	0.00212	0.133	0.8909	0.8651	2.19e-06	-0.0103029	0.0108	0.3418
rs8020034	-0.0033	-0.0742	0.095	0.01782	0.0072	0.0782	0.0899	0.00223	0.6401	0.3431	0.291	1.17e-15	0.0205964	0.0115	0.07397
rs8049014	0.0002	0.0463	-0.0729	-0.01068	0.0067	0.071	0.0818	0.00197	0.9719	0.5147	0.3731	5.67e-08	-0.00940408	0.0103	0.3585
rs8097125	-0.0157	0.0239	0.0272	-0.00837	0.0059	0.0628	0.0721	0.00175	0.00833297	0.704001	0.7055	1.65e-06	-0.000499875	0.0092	0.9527
rs818415	-0.0062	0.1761	0.1225	0.01235	0.0073	0.0774	0.0892	0.00219	0.3901	0.0228902	0.1695	1.72e-08	-0.00139902	0.0113	0.9019
rs8192675	0.0107	0.0678	0.0115	-0.00955	0.0058	0.0664	0.0761	0.00188	0.0638999	0.307	0.8801	3.64e-07	0.00830439	0.0097	0.3931
rs836997	-0.0107	0.0798	0.0521	-0.00867	0.0061	0.0662	0.0761	0.00183	0.0804007	0.2283	0.4939	2.3e-06	-0.00669752	0.0095	0.4814
rs837080	-0.0118	0.0941	0.0028	0.01092	0.0059	0.0608	0.07	0.0017	0.0440403	0.1219	0.9682	1.43e-10	-0.000699755	0.009	0.9395
rs892612	-0.0191	0.071	-0.0991	0.01464	0.0077	0.0933	0.1071	0.00237	0.0136801	0.4467	0.3549	6.63e-10	0.00680309	0.0124	0.587
rs894067	0.0019	-0.0226	-0.0191	0.01041	0.006	0.0628	0.0721	0.00175	0.7519	0.719201	0.7916	2.74e-09	-0.0104039	0.0092	0.255
rs9289300	-0.0051	-0.0045	0.1427	0.01512	0.0075	0.0839	0.0967	0.00234	0.491501	0.9574	0.1403	1.1e-10	0.0204987	0.0121	0.09151
rs9302631	-0.0064	0.0743	0.0794	0.00979	0.0064	0.0706	0.0809	0.00195	0.3231	0.2931	0.3266	5.16e-07	-0.0135007	0.01	0.1799
rs9320493	-0.0011	-0.0098	-0.1666	-0.01394	0.0082	0.087	0.1001	0.0024	0.8947	0.9104	0.0961789	6.13e-09	-0.0295005	0.0126	0.0195
rs9342482	0.0027	-0.0405	-0.0308	0.01264	0.0063	0.0732	0.0841	0.00197	0.668099	0.58	0.714	1.36e-10	0	0.0103	0.9972
rs9349956	-0.0037	-0.0212	0.1829	0.01881	0.0078	0.085	0.0978	0.00225	0.6357	0.8026	0.0613903	6.28e-17	0.00540458	0.0118	0.6442
rs9372625	-0.0093	0.0687	0.1125	0.02383	0.0057	0.0628	0.0723	0.00176	0.1044	0.2741	0.1196	6.76e-42	0.00370314	0.0093	0.6881
rs9384679	0.0009	-0.0879	-0.0673	-0.00959	0.0056	0.0629	0.0723	0.00176	0.8716	0.1621	0.3518	4.88e-08	-0.0143018	0.0094	0.1268
rs9386319	-0.0011	0.026	-0.0383	0.00991	0.0055	0.0622	0.0713	0.00174	0.8468	0.6762	0.590999	1.27e-08	-0.00330453	0.0091	0.7183
rs9429848	-0.0028	0.0015	0.0529	0.00805	0.0054	0.0611	0.0703	0.0017	0.6	0.9803	0.4513	2.22e-06	0.0200967	0.0089	0.02367
rs9436635	-0.005	-0.0976	0.0434	-0.01253	0.0081	0.0895	0.1029	0.00244	0.538801	0.2756	0.672901	2.71e-07	-0.00750179	0.0129	0.5619
rs9436866	-0.0143	0.1898	0.0376	0.01882	0.009	0.1015	0.1174	0.00289	0.112	0.0615701	0.7485	7.45e-11	-0.017496	0.0153	0.2504
rs9503598	-0.0036	0.0172	0.0606	0.01079	0.0056	0.0617	0.0707	0.00171	0.5211	0.7802	0.3917	3.12e-10	-0.00060018	0.009	0.9501
rs9530945	-0.0015	-0.0437	-0.0486	-0.01236	0.0077	0.0851	0.0973	0.00245	0.8476	0.6077	0.6175	4.54e-07	-0.0105959	0.0126	0.3979
rs9541479	0.0069	-0.0603	-0.0719	-0.0087	0.0056	0.0623	0.0716	0.0017	0.215	0.3332	0.3153	3.3e-07	0.0101978	0.009	0.2616
rs9616906	0.0029	0.1234	-0.0632	0.01497	0.0062	0.0619	0.0711	0.00172	0.6375	0.0462903	0.3741	2.92e-18	0.0134985	0.0092	0.1417
rs9633970	-0.0043	0.1105	-0.0642	0.00948	0.0065	0.0726	0.0834	0.00199	0.507	0.1281	0.4414	1.95e-06	-0.0062998	0.0107	0.5581
rs9679654	0.0023	-0.048	-0.0469	0.01042	0.0055	0.0618	0.0712	0.00172	0.668499	0.4373	0.5101	1.29e-09	-0.00659818	0.0091	0.4673
rs9704097	-0.0024	-0.0451	0.036	0.0103	0.0056	0.0621	0.0786	0.00171	0.6637	0.4677	0.647099	1.61e-09	-0.00380276	0.0089	0.6708
rs9811913	-0.0047	-0.2209	-0.0979	-0.00972	0.0064	0.0731	0.0839	0.00198	0.4596	0.002503	0.2432	9.8e-07	0.0110003	0.0104	0.29
rs9824882	-0.0003	-0.0936	0.1467	0.01019	0.0073	0.0784	0.0902	0.00211	0.9667	0.2326	0.1039	1.43e-06	0.0136958	0.0113	0.226
rs9853928	0.0022	-0.1337	0.056	-0.01114	0.0064	0.0823	0.0949	0.00208	0.7366	0.1044	0.555199	9.07e-08	-0.00290421	0.0111	0.7944
rs9858921	-0.0026	0.1109	-0.023	-0.00888	0.0055	0.0619	0.0711	0.0017	0.630099	0.0733297	0.746401	1.88e-07	-0.00020002	0.009	0.98
rs9876485	-0.0165	0.0796	-0.071	0.0122	0.0072	0.0796	0.0913	0.00226	0.02119	0.317	0.4364	7.08e-08	-0.0214995	0.0117	0.06646
rs9903071	-0.0083	-0.0549	-0.0551	0.0083	0.0059	0.0627	0.0722	0.00177	0.1588	0.381	0.4456	2.82e-06	-0.0110982	0.0092	0.2283
rs9914918	-0.0035	0.1169	0.0224	0.01155	0.0063	0.0698	0.0801	0.00189	0.5753	0.0937001	0.7799	8.9e-10	-0.0140989	0.0099	0.1556
rs9936270	-0.0109	0.0475	-0.0935	-0.0136	0.0065	0.0713	0.0819	0.00198	0.0931194	0.5051	0.2535	6.43e-12	-0.00409839	0.0104	0.6923
rs9936954	-0.0086	0.0481	0.1644	-0.0081	0.0057	0.0639	0.0735	0.00172	0.132	0.4524	0.0252302	2.51e-06	-0.0177974	0.009	0.04889
rs9964724	-0.0181	-0.0378	0.0089	0.01978	0.0061	0.0651	0.0748	0.00183	0.00281501	0.5612	0.9049	2.66e-27	-0.0248051	0.0095	0.008865
rs9977306	0.0024	-0.0526	-0.0669	0.01003	0.0068	0.0713	0.0818	0.00206	0.7252	0.4605	0.4132	1.1e-06	0.0036035	0.0108	0.7413
rs9992915	-0.001	0.052	0.1245	0.00789	0.0058	0.0629	0.0722	0.0017	0.8686	0.4081	0.0846408	3.5e-06	-0.00750179	0.0089	0.4001

## Sheet: Table 8
Supplementary Table 8: The MR analysis results between ses and mental disorders.
	Exposure (SES)	Outcome (mental disorders)	IVs N	IVW				Weighted Median				Weighted Mode				MR-Egger				strength of each genetic instrument
				Estimate (OR/β)	95% lower CI	95% upper CI	P value	Estimate (OR/β)	95% lower CI	95% upper CI	P value	Estimate (OR/β)	95% lower CI	95% upper CI	P value	Estimate (OR/β)	95% lower CI	95% upper CI	P value	F	R2
The forward MR	years of education	BD	523	1.67564	1.43459	1.95718	7.30752e-11	1.53292	1.2811	1.83425	3.07823e-06	1.28007	0.607806	2.6959	0.516128	1.67286	0.960832	2.91255	0.0695209	38.89	0.0278
The forward MR	years of education	MDD	529	0.732244	0.666959	0.803919	6.11655e-11	0.716717	0.636938	0.806489	3.16573e-08	0.59137	0.39359	0.888536	0.0117309	0.70679	0.504564	0.990067	0.0440918	38.78	0.0279
The forward MR	years of education	SCZ	522	1.14407	0.973409	1.34466	0.102467	1.08383	0.927114	1.26703	0.312382	1.10354	0.634109	1.92048	0.727589	1.54466	0.867282	2.75108	0.140422	38.93	0.0279
The forward MR	years of education	ASD	452	1.4808	1.27396	1.72122	3.14987e-07	1.43942	1.18856	1.74324	0.000193018	1.4243	0.779973	2.6009	0.250268	2.23126	1.29488	3.84476	0.00402845	38.99	0.0279
The forward MR	years of education	ADHD	441	0.303968	0.262795	0.351592	7.14871e-58	0.331393	0.272282	0.403337	3.11817e-28	0.58073	0.275485	1.22419	0.153899	0.443854	0.262365	0.750888	0.00260641	39.19	0.0279
The forward MR	household income before tax	BD	182	1.0181	0.834738	1.24175	0.859436	1.06588	0.84763	1.34033	0.585198	1.22058	0.64345	2.31537	0.542485	0.802724	0.371817	1.73302	0.576425	28.49	0.0136
The forward MR	household income before tax	MDD	181	0.69938	0.628496	0.778258	5.45214e-11	0.750329	0.650045	0.866084	8.70418e-05	0.748135	0.510175	1.09708	0.139129	0.862771	0.561198	1.3264	0.502009	28.32	0.0136
The forward MR	household income before tax	SCZ	182	0.614806	0.495775	0.762415	9.38797e-06	0.691876	0.566387	0.845169	0.000309198	0.560635	0.308978	1.01726	0.0585374	1.13093	0.492882	2.59496	0.771865	28.49	0.0136
The forward MR	household income before tax	ASD	168	0.819365	0.667656	1.00555	0.0565132	0.856247	0.67859	1.08042	0.190844	0.781957	0.348538	1.75435	0.551593	1.4567	0.633365	3.35033	0.377307	28.66	0.0136
The forward MR	household income before tax	ADHD	164	0.421359	0.338488	0.524519	1.03291e-14	0.545656	0.429679	0.692935	6.73434e-07	0.652204	0.365106	1.16506	0.150691	0.63035	0.25222	1.57537	0.324882	28.79	0.0136
The forward MR	townsend deprivation index	BD	114	1.25619	0.85763	1.83997	0.24148	1.54288	1.04217	2.28416	0.0302848	1.59532	0.558871	4.55391	0.384635	2.05116	0.567128	7.41856	0.27574	25.55	0.0066
The forward MR	townsend deprivation index	MDD	116	1.7182	1.37841	2.14176	1.47411e-06	1.93908	1.48623	2.52992	1.06089e-06	2.82621	1.23439	6.4708	0.0154527	0.937314	0.457763	1.91924	0.859785	25.46	0.0066
The forward MR	townsend deprivation index	SCZ	113	1.75444	1.21748	2.52821	0.00256418	1.8648	1.35815	2.56045	0.000116866	2.43002	1.12438	5.25178	0.0258738	1.84383	0.547381	6.21083	0.32557	25.57	0.0066
The forward MR	townsend deprivation index	ASD	98	1.41787	0.979255	2.05295	0.0644594	1.49427	0.970517	2.30067	0.0681389	4.52715	0.97992	20.9151	0.056025	1.23869	0.334865	4.58203	0.749106	25.63	0.0066
The forward MR	townsend deprivation index	ADHD	93	2.89039	1.95984	4.26278	8.58669e-08	1.83024	1.17406	2.85316	0.00762096	0.701819	0.184411	2.67094	0.604826	0.443076	0.117612	1.66919	0.232135	25.86	0.0066
The forward MR	employment status	BD	27	0.922077	0.268982	3.1609	0.897305	1.6938	0.355877	8.06167	0.507949	3.66377	0.165805	80.9577	0.418443	1.20594	0.0614095	23.6818	0.902881	23.91	0.0015
The forward MR	employment status	MDD	28	0.64627	0.312063	1.3384	0.239885	0.424309	0.170511	1.05587	0.0653118	0.357256	0.0642656	1.98601	0.24984	0.618616	0.0908526	4.21216	0.627738	23.99	0.0015
The forward MR	employment status	SCZ	27	0.342147	0.10188	1.14905	0.0827015	0.22613	0.0606503	0.843107	0.0268164	0.0932209	0.0068848	1.26222	0.0859623	0.564588	0.0318597	10.0051	0.700018	23.91	0.0015
The forward MR	employment status	ASD	22	0.636649	0.174868	2.31787	0.493411	0.695437	0.143386	3.37295	0.652094	1.23416	0.0676279	22.5227	0.888437	34.1172	0.834645	1394.58	0.0769925	24.18	0.0015
The forward MR	employment status	ADHD	18	0.852484	0.235968	3.07978	0.807586	0.646754	0.110532	3.78435	0.628754	0.617675	0.0294804	12.9416	0.760029	3.07423	0.0400055	236.239	0.619087	24.35	0.0015
The forward MR	age at first birth	BD	153	1.01917	0.960473	1.08146	0.530318	0.99516	0.926006	1.06948	0.894955	1.01605	0.854791	1.20774	0.856902	0.936727	0.724777	1.21066	0.618218	29.53	0.0106
The forward MR	age at first birth	MDD	155	0.867177	0.835898	0.899625	2.87883e-14	0.901277	0.86265	0.941633	3.30355e-06	0.962378	0.830628	1.11503	0.610415	0.760187	0.647522	0.892456	0.00101717	29.33	0.0106
The forward MR	age at first birth	SCZ	153	0.994773	0.931977	1.0618	0.874839	1.00021	0.941335	1.06276	0.994667	1.04323	0.893221	1.21843	0.593899	1.0726	0.808126	1.42363	0.62824	29.53	0.0106
The forward MR	age at first birth	ASD	154	0.981744	0.92677	1.03998	0.530857	0.980339	0.91378	1.05175	0.57989	0.989853	0.787486	1.24422	0.930463	1.0123	0.794209	1.29028	0.921449	29.43	0.0106
The forward MR	age at first birth	ADHD	149	0.704586	0.665234	0.746266	7.21455e-33	0.749591	0.697758	0.805273	3.16919e-15	0.743401	0.633635	0.872181	0.000379104	0.687191	0.535175	0.882386	0.00380267	29.53	0.0106
The forward MR	number of children ever born	BD	12	0.889489	0.707557	1.1182	0.315824	0.837733	0.630763	1.11261	0.221354	0.788263	0.497883	1.248	0.331941	0.981908	0.57834	1.66709	0.947433	23.43	0.0062
The forward MR	number of children ever born	MDD	12	0.938574	0.806658	1.09206	0.412014	0.991936	0.812463	1.21106	0.936627	1.00248	0.718465	1.39876	0.988643	1.02409	0.722047	1.45247	0.896459	23.43	0.0062
The forward MR	number of children ever born	SCZ	12	1.03555	0.86085	1.24571	0.710948	0.996881	0.771597	1.28794	0.98093	0.953062	0.630856	1.43983	0.823545	0.803796	0.524564	1.23167	0.339487	23.43	0.0062
The forward MR	number of children ever born	ASD	10	1.15444	0.889775	1.49784	0.279706	1.20371	0.849146	1.70633	0.297658	1.34812	0.812704	2.23627	0.27712	0.872643	0.47053	1.6184	0.676951	23.39	0.0062
The forward MR	number of children ever born	ADHD	8	1.06148	0.751323	1.49967	0.735069	1.06317	0.722692	1.56407	0.755777	1.04843	0.550802	1.99564	0.889556	1.12374	0.457656	2.75926	0.807572	23.13	0.0062
The reverse MR	BD	years of education	107	0.0305388	0.0191665	0.0419111	1.41475e-07	0.0172083	0.0093481	0.0250685	1.77849e-05	0.01283	-0.0039391	0.029599	0.13678	0.00854004	-0.0426142	0.0596942	0.744175	25.65	0.0555
The reverse MR	BD	household income before tax	107	0.0136239	0.000302149	0.0269456	0.0450214	-0.00431241	-0.0157403	0.00711549	0.459529	-0.0173534	-0.0472666	0.0125599	0.258085	-0.0251539	-0.0843977	0.03409	0.407196	25.59	0.0555
The reverse MR	BD	townsend deprivation index	107	0.00555466	-0.00292076	0.0140301	0.198948	0.00443046	-0.00434626	0.0132072	0.322467	-0.00162293	-0.0218383	0.0185925	0.875266	0.00667336	-0.031324	0.0446707	0.731363	25.59	0.0555
The reverse MR	BD	employment status	107	-0.00124641	-0.00426679	0.00177396	0.418613	-0.000855031	-0.00494589	0.00323583	0.682055	-0.000270256	-0.0131398	0.0125993	0.967246	0.000239906	-0.0132987	0.0137785	0.97236	25.59	0.0555
The reverse MR	BD	age at first birth	93	0.048251	0.00734109	0.0891608	0.0207935	0.0644718	0.0200536	0.10889	0.00444275	0.0795087	-0.0529446	0.211962	0.242446	0.0116503	-0.175808	0.199108	0.90332	25.58	0.0555
The reverse MR	BD	number of children ever born	91	0.00139461	-0.019297	0.0220862	0.894902	-0.00663425	-0.0361698	0.0229013	0.659754	-0.0183694	-0.0973047	0.060566	0.649403	0.0125298	-0.0860356	0.111095	0.803813	25.63	0.0555
The reverse MR	MDD	years of education	44	-0.0080682	-0.0361726	0.0200362	0.573656	-0.00922258	-0.0283738	0.0099286	0.345235	-0.0081518	-0.0404278	0.0241242	0.6231	-0.0172433	-0.110348	0.0758612	0.718426	24.44	0.0077
The reverse MR	MDD	household income before tax	44	-0.0160173	-0.0402846	0.00824998	0.195778	-0.0259773	-0.0526091	0.000654394	0.0558969	-0.044784	-0.0919831	0.00241517	0.069777	-0.0168426	-0.0947445	0.0610592	0.673904	24.44	0.0077
The reverse MR	MDD	townsend deprivation index	44	0.0281881	0.0112865	0.0450898	0.00107992	0.0110578	-0.00874821	0.0308637	0.273834	-0.00199024	-0.0403482	0.0363677	0.91947	-0.0064259	-0.0595527	0.0467009	0.813755	24.44	0.0077
The reverse MR	MDD	employment status	44	-0.00398348	-0.0106759	0.00270893	0.243356	-0.00589865	-0.0151486	0.00335133	0.211344	-0.00687814	-0.026932	0.0131758	0.505023	0.00971884	-0.0113173	0.030755	0.370349	24.44	0.0077
The reverse MR	MDD	age at first birth	33	-0.199644	-0.314391	-0.0848966	0.00064935	-0.139477	-0.252501	-0.026452	0.0155755	-0.117434	-0.308198	0.0733312	0.236445	0.000319057	-0.430139	0.430777	0.99885	24.07	0.0077
The reverse MR	MDD	number of children ever born	33	-0.0148166	-0.0683019	0.0386687	0.587155	0.0287614	-0.0460529	0.103576	0.451151	0.0672968	-0.0816514	0.216245	0.382464	-0.04604	-0.250215	0.158135	0.661582	24.07	0.0077
The reverse MR	SCZ	years of education	218	0.00651388	-0.00380979	0.0168375	0.216202	0.00491267	-0.00212329	0.0119486	0.17115	-0.0107556	-0.0338047	0.0122935	0.361411	0.0309567	-0.00967976	0.0715932	0.136865	29.61	0.0908
The reverse MR	SCZ	household income before tax	221	-0.0196138	-0.0293248	-0.00990288	7.53475e-05	-0.00880539	-0.0185039	0.000893174	0.0751584	0.00416095	-0.0289963	0.0373182	0.80594	-0.0121413	-0.0474229	0.0231404	0.500715	30.1	0.0908
The reverse MR	SCZ	townsend deprivation index	221	0.0160904	0.00958313	0.0225976	1.25682e-06	0.011074	0.0038559	0.0182921	0.00263815	-0.00474418	-0.0354598	0.0259714	0.76238	0.00652739	-0.0170924	0.0301472	0.588609	30.1	0.0908
The reverse MR	SCZ	employment status	221	-0.00537246	-0.00787101	-0.00287392	2.50362e-05	-0.00400941	-0.0074946	-0.000524217	0.0241454	-0.00474981	-0.0149254	0.00542575	0.361246	-0.00825613	-0.0173307	0.000818441	0.0759344	30.1	0.0907
The reverse MR	SCZ	age at first birth	197	-0.0246354	-0.059602	0.0103312	0.16731	-0.0064385	-0.0423903	0.0295133	0.72558	0.012515	-0.0793748	0.104405	0.789793	0.0374455	-0.0914307	0.166322	0.569682	30.25	0.0908
The reverse MR	SCZ	number of children ever born	196	0.0150334	-0.00143986	0.0315066	0.0736656	0.0241609	0.00014863	0.0481731	0.0485945	0.0311894	-0.0302451	0.092624	0.320938	0.0306651	-0.0314374	0.0927677	0.334343	30.3	0.0908
The reverse MR	ASD	years of education	32	0.0148994	-0.0179218	0.0477207	0.373597	-0.00395034	-0.0189245	0.0110238	0.605108	-0.00459394	-0.0250561	0.0158682	0.662963	-0.00903567	-0.106387	0.0883153	0.856871	23.93	0.0193
The reverse MR	ASD	household income before tax	32	-0.00384886	-0.0337029	0.0260052	0.80051	-0.0134378	-0.0351004	0.0082248	0.224049	-0.0159591	-0.0531844	0.0212663	0.407185	-0.0281259	-0.11451	0.0582583	0.528212	23.93	0.0193
The reverse MR	ASD	townsend deprivation index	32	0.0101028	-0.00897422	0.0291798	0.299282	0.00745038	-0.00937362	0.0242744	0.38541	0.00253752	-0.028297	0.0333721	0.872906	-0.0120327	-0.0669108	0.0428455	0.670447	23.93	0.0193
The reverse MR	ASD	employment status	32	-0.00161669	-0.00840232	0.00516895	0.64052	-0.00268781	-0.0102581	0.00488252	0.486498	-0.00335613	-0.0178095	0.0110972	0.652193	-0.00816943	-0.0277577	0.0114188	0.420126	23.93	0.0193
The reverse MR	ASD	age at first birth	34	-0.0234573	-0.113176	0.066261	0.608335	-0.0373498	-0.116094	0.0413946	0.352547	-0.0352473	-0.176975	0.106481	0.629165	-0.107149	-0.367582	0.153283	0.425966	24.06	0.0193
The reverse MR	ASD	number of children ever born	31	-0.0134564	-0.0531166	0.0262037	0.506041	-0.0356093	-0.0848774	0.0136588	0.156594	-0.0547	-0.162566	0.0531656	0.328201	0.0863517	-0.0281094	0.200813	0.150011	23.93	0.0193
The reverse MR	ADHD	years of education	46	-0.0536071	-0.0722522	-0.0349619	1.74806e-08	-0.0412972	-0.0555939	-0.0270005	1.49941e-08	-0.0481763	-0.0793616	-0.0169911	0.00406714	-0.0441994	-0.120365	0.0319667	0.26153	26.15	0.0284
The reverse MR	ADHD	household income before tax	47	-0.0507954	-0.0680748	-0.0335159	8.32754e-09	-0.035444	-0.0543125	-0.0165755	0.000231584	-0.0215642	-0.0639964	0.020868	0.324423	-0.0217637	-0.0926198	0.0490925	0.550183	26.17	0.0284
The reverse MR	ADHD	townsend deprivation index	47	0.0392507	0.0286602	0.0498411	3.75163e-13	0.0255259	0.0127124	0.0383393	9.44003e-05	0.0190592	-0.0101968	0.0483152	0.208057	0.0465143	0.00280349	0.0902252	0.0427054	26.15	0.0284
The reverse MR	ADHD	employment status	47	-0.00106638	-0.00580264	0.00366989	0.658998	-0.00152192	-0.0076806	0.00463677	0.628138	-0.00570022	-0.0179962	0.00659573	0.368283	0.00326015	-0.01627	0.0227903	0.745048	26.15	0.0284
The reverse MR	ADHD	age at first birth	46	-0.206095	-0.267255	-0.144934	3.98281e-11	-0.138063	-0.201291	-0.0748349	1.87067e-05	-0.129495	-0.277423	0.0184321	0.0930807	-0.0480215	-0.293492	0.197449	0.703243	26.15	0.0284
The reverse MR	ADHD	number of children ever born	46	0.0375135	0.00628279	0.0687443	0.0185576	0.0439618	0.00235818	0.0855654	0.0383497	0.0455253	-0.0407752	0.131826	0.306688	0.0527229	-0.0806696	0.186115	0.44267	26.15	0.0284
Note: Causal effects estimated using 4 two-sample MR methods (IVW, weighted median, weighted mode and MR-Egger). OR and Beta values are not corrected.All statistical tests were two-sided. P value < 8.33 × 10-4 after Bonferroni correction was considered significant.

## Sheet: Table 9
Supplementary Table 9: The MR analysis results between ses/mental disorders on personality.
	Exposure (SES)	Outcome (mental disorders)	IVs N	IVW				Weighted Median				Weighted Mode				MR-Egger				strength of each genetic instrument
				Estimate (β)	95% lower CI	95% upper CI	P value	Estimate (β)	95% lower CI	95% upper CI	P value	Estimate (β)	95% lower CI	95% upper CI	P value	Estimate (β)	95% lower CI	95% upper CI	P value	F	R2
The forward MR	years of education	agreeableness	358	1.31216	0.691468	1.93285	3.42054e-05	1.25673	0.342256	2.17121	0.00706939	1.51473	-0.983285	4.01274	0.23543	1.35061	-0.993657	3.69488	0.259564	39.81	0.0279
The forward MR	years of education	conscientiousness	358	-0.0232926	-0.796269	0.749683	0.952903	-0.187203	-1.35561	0.981206	0.753497	-0.0611955	-3.15017	3.02777	0.969048	1.1486	-1.76914	4.06634	0.440877	39.81	0.0279
The forward MR	years of education	extraversion	358	0.547999	-0.198406	1.2944	0.15015	0.535314	-0.577148	1.64778	0.345606	0.29181	-2.58421	3.16783	0.842479	2.07978	-0.734862	4.89443	0.148421	39.81	0.0279
The forward MR	years of education	neuroticism	451	-0.145704	-0.198201	-0.0932079	5.32824e-08	-0.175958	-0.25211	-0.0998053	5.93263e-06	-0.236423	-0.48908	0.0162342	0.0673049	-0.260419	-0.454879	-0.0659597	0.0089651	39	0.0279
The forward MR	years of education	openness	358	2.51805	1.81815	3.21794	1.76905e-12	3.28643	2.24225	4.3306	6.8769e-10	5.51237	2.58591	8.43882	0.00025734	4.14585	1.50611	6.78558	0.00224347	39.81	0.0279
The forward MR	household income before tax	agreeableness	113	0.950229	0.149511	1.75095	0.02002	0.639881	-0.498913	1.77868	0.270761	0.066967	-2.95758	3.09151	0.965463	-2.59067	-6.71684	1.53551	0.22107	29.17	0.0136
The forward MR	household income before tax	conscientiousness	113	0.129448	-0.913444	1.17234	0.807787	0.594415	-0.853927	2.04276	0.421163	2.33109	-1.8486	6.51078	0.276684	0.130924	-5.26193	5.52378	0.962134	29.17	0.0136
The forward MR	household income before tax	extraversion	113	0.380709	-0.696113	1.45753	0.488338	0.715824	-0.710567	2.14221	0.325306	2.10347	-1.83611	6.04304	0.29758	1.21127	-4.33868	6.76122	0.669649	29.17	0.0136
The forward MR	household income before tax	neuroticism	162	-0.155384	-0.225186	-0.0855818	1.28247e-05	-0.181828	-0.273689	-0.0899675	0.000104625	-0.238946	-0.518301	0.0404095	0.0955847	-0.469917	-0.791466	-0.148368	0.00473924	28.83	0.0136
The forward MR	household income before tax	openness	113	0.949593	0.0296722	1.86951	0.0430504	0.929741	-0.403169	2.26265	0.171577	0.946792	-2.66404	4.55762	0.608314	1.39364	-3.34992	6.13721	0.565888	29.17	0.0136
The forward MR	townsend deprivation index	agreeableness	62	-1.44006	-2.94931	0.0691961	0.0614647	-0.943523	-3.08467	1.19762	0.387753	-0.97697	-5.92213	3.96819	0.699941	-1.21324	-10.0117	7.58522	0.787881	25.95	0.0066
The forward MR	townsend deprivation index	conscientiousness	62	-1.49436	-3.29922	0.310506	0.104631	-0.862169	-3.50216	1.77782	0.522109	2.54628	-3.91888	9.01145	0.44313	3.43926	-7.01298	13.8915	0.521432	25.95	0.0066
The forward MR	townsend deprivation index	extraversion	62	-2.05502	-3.96853	-0.141505	0.0352963	-1.52064	-4.20319	1.16192	0.266548	2.33071	-4.14133	8.80274	0.482978	7.17641	-3.73146	18.0843	0.202171	25.95	0.0066
The forward MR	townsend deprivation index	neuroticism	95	0.10036	-0.0280884	0.228808	0.125671	0.116133	-0.0551728	0.287439	0.183934	0.247917	-0.122285	0.618118	0.192522	-0.255766	-0.920053	0.40852	0.452368	25.68	0.0066
The forward MR	townsend deprivation index	openness	62	1.86246	0.143592	3.58133	0.0336922	1.94746	-0.610344	4.50527	0.135619	2.06307	-4.07081	8.19695	0.512231	-5.38604	-15.333	4.56096	0.292812	25.95	0.0066
The forward MR	age at first birth	agreeableness	112	0.357571	0.131364	0.583778	0.00194688	0.392725	0.0614869	0.723963	0.0201346	0.772073	-0.0360416	1.58019	0.0637571	-0.0514612	-1.09624	0.993316	0.923266	30.05	0.0106
The forward MR	age at first birth	conscientiousness	112	0.00901855	-0.272963	0.291	0.950016	-0.0262454	-0.425014	0.372524	0.897358	-0.314019	-1.2082	0.580166	0.492693	-0.98595	-2.28133	0.309433	0.138612	30.05	0.0106
The forward MR	age at first birth	extraversion	112	-0.130729	-0.416979	0.155521	0.370721	-0.333487	-0.75824	0.0912652	0.123838	-0.303391	-1.27076	0.663979	0.540008	-2.24403	-3.54244	-0.945623	0.000979531	30.05	0.0106
The forward MR	age at first birth	neuroticism	151	-0.0166028	-0.0354178	0.00221229	0.0837122	-0.015603	-0.0427995	0.0115935	0.26081	-0.0198661	-0.0913461	0.0516139	0.586746	-0.0124476	-0.104386	0.0794904	0.791094	29.5	0.0106
The forward MR	age at first birth	openness	112	0.256492	-0.0179073	0.530892	0.0669379	0.320775	-0.086713	0.728263	0.122852	0.383096	-0.547996	1.31419	0.421715	0.406407	-0.866379	1.67919	0.532718	30.05	0.0106
The reverse MR	BD	agreeableness	67	0.0209558	-0.193597	0.235508	0.848183	-0.00336188	-0.313329	0.306605	0.98304	-0.00544144	-0.711153	0.70027	0.987988	0.0997471	-1.03292	1.23241	0.863498	26.18	0.0555
The reverse MR	BD	conscientiousness	67	-0.0968888	-0.355459	0.161681	0.462686	0.0255381	-0.342342	0.393419	0.891772	0.280772	-0.619924	1.18147	0.543307	0.0141578	-1.34826	1.37657	0.983812	26.18	0.0555
The reverse MR	BD	extraversion	67	0.114566	-0.151625	0.380758	0.398912	0.112051	-0.261267	0.485369	0.556336	-0.132927	-1.02061	0.75476	0.77006	1.46574	0.0622686	2.86921	0.044709	26.18	0.0555
The reverse MR	BD	neuroticism	91	0.0103928	-0.0097836	0.0305691	0.312693	-0.00117388	-0.0273145	0.0249668	0.929864	-0.0322386	-0.102983	0.0385063	0.374145	0.0219884	-0.0824215	0.126398	0.680768	25.62	0.0555
The reverse MR	BD	openness	67	0.247618	-0.0143008	0.509537	0.0638847	0.207846	-0.156092	0.571785	0.262986	-0.225165	-1.11404	0.66371	0.621193	0.461512	-0.927281	1.8503	0.517129	26.18	0.0555
The reverse MR	SCZ	agreeableness	144	-0.137961	-0.30253	0.026607	0.10036	-0.176736	-0.415212	0.0617388	0.146341	-0.54702	-1.18151	0.0874689	0.0932452	0.23502	-0.487683	0.957723	0.524901	31.4	0.0908
The reverse MR	SCZ	conscientiousness	144	-0.0930187	-0.305141	0.119104	0.390071	0.0147188	-0.271917	0.301354	0.919831	0.0903611	-0.741175	0.921897	0.831639	0.339069	-0.593388	1.27153	0.477192	31.4	0.0908
The reverse MR	SCZ	extraversion	144	-0.0254457	-0.22992	0.179028	0.807299	-0.106967	-0.409675	0.195741	0.488562	-0.318153	-1.18465	0.548346	0.472912	-0.252142	-1.15215	0.647865	0.583796	31.4	0.0908
The reverse MR	SCZ	neuroticism	193	0.030438	0.0151678	0.0457082	9.35002e-05	0.0305243	0.00932157	0.051727	0.00477706	0.0374718	-0.0187841	0.0937278	0.193269	0.0218193	-0.0434313	0.08707	0.512993	30.61	0.0908
The reverse MR	SCZ	openness	144	0.266099	0.07311	0.459089	0.00688192	0.350503	0.0762844	0.624721	0.0122365	0.539411	-0.145494	1.22432	0.124886	0.336314	-0.513591	1.18622	0.439282	31.4	0.0908
The reverse MR	ADHD	agreeableness	34	-0.461119	-0.808615	-0.113624	0.00929854	-0.597075	-1.03899	-0.155157	0.00809327	-0.667507	-1.3691	0.0340906	0.0711288	-0.800712	-2.11005	0.508627	0.239479	26.43	0.0284
The reverse MR	ADHD	conscientiousness	34	-0.342853	-0.693516	0.00780979	0.0553208	-0.288597	-0.819264	0.24207	0.286459	-0.372341	-1.26875	0.524066	0.421409	-0.378088	-1.68164	0.925468	0.573673	26.43	0.0284
The reverse MR	ADHD	extraversion	34	-0.219964	-0.580407	0.140479	0.231654	-0.0442128	-0.550514	0.462089	0.8641	0.0540356	-0.835524	0.943595	0.905951	-0.635683	-1.96574	0.694378	0.355902	26.43	0.0284
The reverse MR	ADHD	neuroticism	47	0.0233833	-0.00733818	0.0541047	0.135743	0.00730718	-0.0283626	0.042977	0.688039	-0.00873293	-0.0814492	0.0639833	0.814952	0.0219944	-0.11324	0.157229	0.751375	26.17	0.0284
The reverse MR	ADHD	openness	34	-0.262489	-0.640301	0.115324	0.173283	-0.185006	-0.673539	0.303527	0.457939	-0.375121	-1.2775	0.527258	0.421042	-0.769744	-2.1899	0.650411	0.29603	26.43	0.0284
Note: Causal effects estimated using 4 two-sample MR methods (IVW, weighted median, weighted mode and MR-Egger). Beta values are not corrected. All statistical tests were two-sided. P value < 8.33 × 10-4 after Bonferroni correction was considered significant.Exposure selection was based solely on positive results in the bidirectional two-sample MR analysis of SES and mental disorders.

[truncated: 8 more sheets: Table 10, Table 11, Table 12, Table 13, Table 14, Table 15, Table 16, Table 17]
